# Supplementary material for: (E)-4-{[2-(2-Furylcarbon­yl)hydrazinyl­idene]meth­yl}-2-meth­oxy­phenyl acetate
Source: Acta Crystallogr Sect E Struct Rep Online. 2011 Mar 15;67(Pt 4):o880. doi: 10.1107/S1600536811008932 (PMC3099912; doi:10.1107/S1600536811008932)
Supplement: Supplementary file 2 [file e-67-0o880-Isup2.hkl]

# 
# h,k,l, Fc-squared, Fo-squared, sigma(Fo-squared) and status flag 
# 
data_I
_shelx_title ' b in P2(1)2(1)2(1)' 
_shelx_refln_list_code          4 
_shelx_F_calc_maximum      134.14 
_exptl_crystal_F_000       638.00 
_reflns_d_resolution_high  0.7484 
 
loop_ 
 _symmetry_equiv_pos_as_xyz 
 'x, y, z' 
 '-x+1/2, -y, z+1/2' 
 '-x, y+1/2, -z+1/2' 
 'x+1/2, -y+1/2, -z' 
 
_cell_length_a     4.9987 
_cell_length_b    13.4200 
_cell_length_c    21.5876 
_cell_angle_alpha  90.000 
_cell_angle_beta   90.000 
_cell_angle_gamma  90.000 
 
_shelx_F_squared_multiplier     1.000 
 
loop_ 
 _refln_index_h 
 _refln_index_k 
 _refln_index_l 
 _refln_F_squared_calc 
 _refln_F_squared_meas 
 _refln_F_squared_sigma 
 _refln_observed_status 
   2   0   0      870.58      836.79      7.04 o 
   4   0   0       22.19       19.73      1.15 o 
   6   0   0      162.04      185.86      6.77 o 
   1   1   0      778.65      666.89      4.55 o 
   2   1   0      489.70      476.11      3.16 o 
   3   1   0       32.61       30.03      0.90 o 
   4   1   0       30.13       33.87      1.04 o 
   5   1   0        1.45        0.42      0.67 o 
   6   1   0        8.12        8.68      1.96 o 
   0   2   0     6244.56     6405.81     89.80 o 
   1   2   0      864.32      735.66      4.84 o 
   2   2   0      518.74      553.84      3.44 o 
   3   2   0      169.43      161.88      1.83 o 
   4   2   0       86.13       91.95      1.63 o 
   5   2   0       14.84       14.28      1.11 o 
   6   2   0        2.43        2.32      1.70 o 
   1   3   0     2980.85     2915.40     16.98 o 
   2   3   0     3207.34     3139.05     15.33 o 
   3   3   0      148.65      163.16      1.88 o 
   4   3   0      515.17      512.89      4.18 o 
   5   3   0        2.74        3.33      0.90 o 
   6   3   0        0.08        0.97      1.43 o 
   0   4   0      184.57      184.21      3.77 o 
   1   4   0      677.10      689.04      4.66 o 
   2   4   0      320.48      323.28      2.56 o 
   3   4   0        1.21        1.14      0.40 o 
   4   4   0       20.88       15.71      1.12 o 
   5   4   0       30.53       27.19      1.67 o 
   6   4   0        5.46        2.48      1.50 o 
   1   5   0       97.89      127.08      1.43 o 
   2   5   0        2.85        4.41      0.42 o 
   3   5   0        2.43        1.41      0.46 o 
   4   5   0      128.71      121.89      3.05 o 
   5   5   0       23.89       23.28      1.58 o 
   6   5   0        2.05        3.30      1.44 o 
   0   6   0     2959.82     3112.88     22.96 o 
   1   6   0      107.00       94.88      1.63 o 
   2   6   0       31.02       29.18      0.86 o 
   3   6   0       12.29        9.36      0.83 o 
   4   6   0       60.50       57.92      2.29 o 
   5   6   0        0.04       -0.90      0.90 o 
   6   6   0        1.78        1.14      1.33 o 
   1   7   0       59.93       63.24      1.15 o 
   2   7   0       79.72       87.06      1.48 o 
   3   7   0        6.33        4.85      0.72 o 
   4   7   0        3.49        2.28      0.88 o 
   5   7   0       50.78       54.80      2.79 o 
   6   7   0        1.91        4.12      1.60 o 
   0   8   0     1483.34     1449.21     11.90 o 
   1   8   0     1344.12     1416.94      8.50 o 
   2   8   0      845.08      872.26      6.59 o 
   3   8   0        2.68        1.43      0.75 o 
   4   8   0       51.13       46.81      2.17 o 
   5   8   0       13.13       11.37      1.50 o 
   1   9   0        7.81        6.60      0.62 o 
   2   9   0      193.50      174.21      2.60 o 
   3   9   0       16.59       17.74      1.29 o 
   4   9   0       28.46       34.74      2.10 o 
   5   9   0        0.89        0.02      1.16 o 
   0  10   0      268.53      266.73      4.14 o 
   1  10   0        7.71        7.75      0.69 o 
   2  10   0      852.46      833.58      7.68 o 
   3  10   0      257.65      269.35      4.23 o 
   4  10   0      143.51      153.99      3.92 o 
   5  10   0       12.01        9.48      1.62 o 
   1  11   0      367.73      361.53      4.11 o 
   2  11   0       12.15       10.20      1.00 o 
   3  11   0      103.06      111.16      3.46 o 
   4  11   0        0.00        0.17      1.06 o 
   5  11   0        5.77        5.35      1.57 o 
   0  12   0      101.30      105.27      3.23 o 
   1  12   0       40.25       37.73      1.72 o 
   2  12   0       20.01       20.17      1.37 o 
   3  12   0       12.34       12.15      1.73 o 
   4  12   0        0.26       -0.10      1.11 o 
   1  13   0      114.68      119.77      2.86 o 
   2  13   0      106.46      109.42      2.90 o 
   3  13   0        0.41       -0.06      1.03 o 
   4  13   0       25.08       31.33      2.53 o 
   0  14   0        9.31        9.14      1.85 o 
   1  14   0       13.85       13.14      1.39 o 
   2  14   0        3.35        2.65      1.14 o 
   3  14   0        0.06        0.15      1.13 o 
   4  14   0       15.89       23.70      2.36 o 
   1  15   0        0.21       -0.32      0.91 o 
   2  15   0        0.02        1.80      1.31 o 
   3  15   0        4.70        4.34      1.68 o 
   0  16   0        3.79        3.97      1.80 o 
   1  16   0        0.96        1.03      1.22 o 
   2  16   0        0.98        1.16      1.52 o 
   3  16   0        8.01        7.08      2.04 o 
   1  17   0        5.40        2.61      1.88 o 
   2  17   0        7.35        6.38      2.82 o 
   1   0   1        2.05        2.06      0.33 o 
   2   0   1      300.18      267.99      2.28 o 
   3   0   1       70.72       76.79      1.23 o 
   4   0   1       18.25       18.61      0.80 o 
   5   0   1      215.53      240.29      2.87 o 
   6   0   1        5.35        7.82      1.99 o 
  -6   1   1       11.19       11.69      2.33 o 
  -5   1   1       89.68       99.31      2.17 o 
  -4   1   1       98.03      102.04      1.60 o 
  -3   1   1       84.60       86.21      1.49 o 
  -2   1   1      290.26      294.78      2.29 o 
  -1   1   1     4204.74     4209.99     24.68 o 
   0   1   1      357.24      319.01      4.20 o 
   1   1   1     4206.75     4200.05     25.84 o 
   2   1   1      289.68      294.50      2.34 o 
   3   1   1       84.64       86.63      1.28 o 
   4   1   1       98.11      105.92      1.59 o 
   5   1   1       89.79       96.27      2.11 o 
   6   1   1       11.18        6.90      2.12 o 
  -6   2   1        9.52       10.08      2.09 o 
  -5   2   1        9.23       11.57      0.99 o 
  -4   2   1       21.48       20.86      0.94 o 
  -3   2   1      291.02      291.72      2.55 o 
  -2   2   1        1.72        2.70      0.30 o 
  -1   2   1     4187.19     4126.39     25.35 o 
   0   2   1     1234.55     1156.17      9.99 o 
   1   2   1     4188.00     4096.11     23.33 o 
   2   2   1        1.73        2.76      0.30 o 
   3   2   1      290.91      285.22      2.43 o 
   4   2   1       21.50       22.29      0.89 o 
   5   2   1        9.27       11.22      1.00 o 
   6   2   1        9.51        9.99      2.13 o 
  -6   3   1        2.46        2.45      1.56 o 
  -5   3   1       94.04      102.98      2.82 o 
  -4   3   1        7.63        7.15      0.67 o 
  -3   3   1      248.73      261.11      2.40 o 
  -2   3   1       25.36       31.34      0.83 o 
  -1   3   1      144.64      123.18      1.54 o 
   0   3   1     1082.92     1010.45      9.14 o 
   1   3   1      144.34      122.90      1.36 o 
   2   3   1       25.59       31.59      0.83 o 
   3   3   1      249.16      258.02      2.59 o 
   4   3   1        7.62        6.41      0.69 o 
   5   3   1       94.05      101.80      2.72 o 
   6   3   1        2.47        0.76      1.37 o 
  -6   4   1        3.14        2.03      1.46 o 
  -5   4   1        4.93        3.03      0.98 o 
  -4   4   1       16.78       18.86      1.07 o 
  -3   4   1      434.63      468.09      3.52 o 
  -2   4   1      419.96      455.37      3.39 o 
  -1   4   1      523.52      493.25      3.32 o 
   0   4   1     3079.14     2964.38     20.43 o 
   1   4   1      522.36      494.80      3.42 o 
   2   4   1      419.36      454.01      3.46 o 
   3   4   1      434.46      472.21      3.58 o 
   4   4   1       16.68       18.68      1.46 o 
   5   4   1        4.91        5.24      0.98 o 
   6   4   1        3.14        2.48      1.33 o 
  -6   5   1        4.39        5.16      1.58 o 
  -5   5   1        4.84        3.62      1.03 o 
  -4   5   1       14.35       15.99      1.19 o 
  -3   5   1        3.43        3.21      0.54 o 
  -2   5   1      564.50      609.98      4.10 o 
  -1   5   1      269.18      243.90      2.45 o 
   0   5   1     1659.94     1605.30      9.32 o 
   1   5   1      268.52      243.08      2.16 o 
   2   5   1      564.68      599.60      4.58 o 
   3   5   1        3.44        3.86      0.56 o 
   4   5   1       14.36       15.89      1.22 o 
   5   5   1        4.84        4.44      1.05 o 
   6   5   1        4.39        5.45      1.48 o 
  -6   6   1        2.76        4.58      1.75 o 
  -5   6   1        3.16        4.42      1.16 o 
  -4   6   1       29.03       26.86      1.59 o 
  -3   6   1       73.37       81.00      1.88 o 
  -2   6   1      337.79      322.06      2.89 o 
  -1   6   1     1780.62     1787.52     10.07 o 
   0   6   1     1627.43     1603.19      9.16 o 
   1   6   1     1780.29     1802.99     10.37 o 
   2   6   1      337.18      323.25      2.70 o 
   3   6   1       73.34       82.75      1.93 o 
   4   6   1       28.99       29.54      1.56 o 
   5   6   1        3.17        1.78      0.95 o 
   6   6   1        2.76        2.78      1.43 o 
  -6   7   1        2.75        2.47      1.64 o 
  -5   7   1       29.27       32.14      2.04 o 
  -4   7   1       31.49       29.94      1.75 o 
  -3   7   1       26.61       25.70      1.28 o 
  -2   7   1      336.24      309.35      2.90 o 
  -1   7   1       60.19       54.74      1.11 o 
   0   7   1      831.22      989.73      6.20 o 
   1   7   1       60.44       56.73      1.12 o 
   2   7   1      336.38      314.96      3.72 o 
   3   7   1       26.48       26.98      1.33 o 
   4   7   1       31.48       32.01      1.79 o 
   5   7   1       29.25       23.48      1.78 o 
   6   7   1        2.76        1.25      1.50 o 
  -5   8   1       15.49       13.29      1.72 o 
  -4   8   1       14.03       11.51      1.36 o 
  -3   8   1        5.05        3.71      0.75 o 
  -2   8   1       68.67       75.36      1.76 o 
  -1   8   1      418.04      420.72      3.51 o 
   0   8   1      329.32      349.10      2.95 o 
   1   8   1      418.33      414.85      3.34 o 
   2   8   1       68.51       76.02      1.75 o 
   3   8   1        5.08        6.10      0.84 o 
   4   8   1       14.01       12.27      1.31 o 
   5   8   1       15.47       12.04      1.40 o 
  -5   9   1       12.44       10.84      1.55 o 
  -4   9   1       23.74       20.38      1.70 o 
  -3   9   1       49.57       47.33      1.96 o 
  -2   9   1      239.17      246.79      2.98 o 
  -1   9   1      521.54      486.22      4.20 o 
   0   9   1       77.99       74.17      1.24 o 
   1   9   1      521.27      495.03      4.21 o 
   2   9   1      239.30      229.68      3.02 o 
   3   9   1       49.59       49.74      2.17 o 
   4   9   1       23.72       23.26      1.77 o 
   5   9   1       12.42       10.85      1.58 o 
  -5  10   1        8.12        7.07      1.52 o 
  -4  10   1       57.53       53.59      2.59 o 
  -3  10   1       32.43       30.18      1.66 o 
  -2  10   1      260.34      269.78      3.61 o 
  -1  10   1      297.35      295.47      3.22 o 
   0  10   1      977.68     1017.18      7.52 o 
   1  10   1      297.28      298.56      3.36 o 
   2  10   1      260.08      264.90      3.41 o 
   3  10   1       32.32       31.43      2.06 o 
   4  10   1       57.61       53.03      2.55 o 
   5  10   1        8.11        5.61      1.48 o 
  -5  11   1       14.41       11.39      1.86 o 
  -4  11   1       32.10       31.32      2.35 o 
  -3  11   1       95.24      102.86      3.02 o 
  -2  11   1       52.91       49.74      1.85 o 
  -1  11   1      151.17      148.22      2.30 o 
   0  11   1        7.20        8.05      0.82 o 
   1  11   1      151.10      142.69      2.91 o 
   2  11   1       53.08       50.06      2.28 o 
   3  11   1       95.23      101.36      2.98 o 
   4  11   1       32.03       30.82      2.10 o 
   5  11   1       14.39       14.51      1.98 o 
  -4  12   1        8.80        5.71      1.37 o 
  -3  12   1       95.14       91.48      3.15 o 
  -2  12   1       92.60       94.58      2.51 o 
  -1  12   1       80.26       79.21      2.26 o 
   0  12   1       11.09       11.99      0.99 o 
   1  12   1       80.19       82.79      3.30 o 
   2  12   1       92.53       96.79      2.66 o 
   3  12   1       95.14       97.28      3.49 o 
   4  12   1        8.86        5.28      1.33 o 
  -4  13   1        1.95        1.19      1.41 o 
  -3  13   1       47.02       51.07      2.48 o 
  -2  13   1       83.14       86.17      3.00 o 
  -1  13   1      223.41      208.23      3.91 o 
   0  13   1      139.85      136.27      3.89 o 
   1  13   1      223.30      215.26      3.68 o 
   2  13   1       83.32       82.14      3.12 o 
   3  13   1       47.04       48.85      2.56 o 
   4  13   1        1.92        4.38      1.44 o 
  -4  14   1        0.74        0.21      1.46 o 
  -3  14   1        4.39        3.76      1.23 o 
  -2  14   1       30.48       34.23      3.14 o 
  -1  14   1       32.32       35.13      2.02 o 
   0  14   1       29.10       20.15      2.13 o 
   1  14   1       32.21       29.54      1.78 o 
   2  14   1       30.40       33.25      2.22 o 
   3  14   1        4.37        4.51      1.33 o 
   4  14   1        0.75       -1.37      1.37 o 
  -3  15   1        1.73       -0.03      1.37 o 
  -2  15   1        6.27        2.82      1.41 o 
  -1  15   1        5.12        7.65      1.35 o 
   0  15   1       21.18       20.00      1.74 o 
   1  15   1        5.08        6.23      1.28 o 
   2  15   1        6.28        4.03      1.31 o 
   3  15   1        1.73        0.62      1.50 o 
  -3  16   1        3.04        2.53      2.71 o 
  -2  16   1       21.07       22.29      2.49 o 
  -1  16   1       23.52       29.30      2.22 o 
   0  16   1        0.00        1.74      1.22 o 
   1  16   1       23.42       26.55      2.11 o 
   2  16   1       21.01       21.97      2.52 o 
   3  16   1        3.02        6.08      2.32 o 
  -2  17   1       15.63       16.16      2.90 o 
  -1  17   1        5.11        4.78      1.88 o 
   0  17   1       61.89       71.50      3.83 o 
   1  17   1        5.11        3.51      2.12 o 
   2  17   1       15.60       14.12      2.26 o 
   0   0   2      281.41      270.02      6.22 o 
   1   0   2     2325.86     2249.47     13.58 o 
   2   0   2      667.17      651.72      4.04 o 
   3   0   2        2.30        2.59      0.39 o 
   4   0   2        0.00        0.28      0.43 o 
   5   0   2       47.10       56.99      1.83 o 
   6   0   2       20.58       23.37      2.61 o 
  -6   1   2        6.54        6.98      1.78 o 
  -5   1   2       82.72       91.25      2.18 o 
  -4   1   2       36.81       37.59      1.10 o 
  -3   1   2       77.97       66.55      1.33 o 
  -2   1   2      197.47      162.96      1.61 o 
  -1   1   2     5724.22     5497.38     30.79 o 
   0   1   2      302.73      293.16      3.53 o 
   1   1   2     5727.33     5499.68     30.70 o 
   2   1   2      197.91      165.35      1.65 o 
   3   1   2       78.12       68.50      1.18 o 
   4   1   2       36.72       35.92      1.08 o 
   5   1   2       82.72       89.33      2.30 o 
   6   1   2        6.52        5.99      1.64 o 
  -6   2   2        6.18        5.17      1.53 o 
  -5   2   2       49.32       48.31      1.94 o 
  -4   2   2       91.22       98.75      1.74 o 
  -3   2   2       53.94       56.84      1.23 o 
  -2   2   2      174.81      154.11      1.61 o 
  -1   2   2     2863.53     2699.33     16.97 o 
   0   2   2     1178.24     1078.93      9.43 o 
   1   2   2     2862.68     2677.65     16.21 o 
   2   2   2      175.45      154.37      1.90 o 
   3   2   2       53.81       56.11      1.16 o 
   4   2   2       91.43       98.49      1.75 o 
   5   2   2       49.29       47.68      1.83 o 
   6   2   2        6.19        8.99      1.62 o 
  -6   3   2        0.82        1.80      1.28 o 
  -5   3   2       34.16       35.19      1.68 o 
  -4   3   2       95.86      101.81      1.93 o 
  -3   3   2      776.49      839.82      5.36 o 
  -2   3   2      426.41      450.54      3.17 o 
  -1   3   2       62.99       55.82      0.95 o 
   0   3   2     2274.09     2140.63     15.87 o 
   1   3   2       63.14       53.68      1.09 o 
   2   3   2      426.71      451.17      4.02 o 
   3   3   2      775.92      836.28      5.08 o 
   4   3   2       95.75      102.58      1.87 o 
   5   3   2       34.19       32.99      1.89 o 
   6   3   2        0.81       -0.80      1.22 o 
  -6   4   2        3.52        4.01      1.43 o 
  -5   4   2       10.79        7.86      1.20 o 
  -4   4   2       48.14       45.51      1.93 o 
  -3   4   2      147.79      159.64      1.90 o 
  -2   4   2      832.05      897.41      6.00 o 
  -1   4   2      628.28      628.20      4.32 o 
   0   4   2      138.25      143.93      1.73 o 
   1   4   2      628.27      631.74      4.28 o 
   2   4   2      832.04      903.91      5.96 o 
   3   4   2      147.90      163.15      2.06 o 
   4   4   2       48.18       44.16      1.68 o 
   5   4   2       10.81        9.75      1.20 o 
   6   4   2        3.53        3.62      1.31 o 
  -6   5   2        5.03        4.52      1.48 o 
  -5   5   2       34.64       38.30      2.49 o 
  -4   5   2       17.06       13.15      1.06 o 
  -3   5   2       10.08       14.31      0.78 o 
  -2   5   2      215.43      236.33      2.33 o 
  -1   5   2      150.85      147.02      1.55 o 
   0   5   2       40.28       42.63      0.75 o 
   1   5   2      151.08      145.24      1.54 o 
   2   5   2      215.54      232.23      2.38 o 
   3   5   2        9.98       15.36      0.87 o 
   4   5   2       17.04       10.56      1.03 o 
   5   5   2       34.67       37.12      2.17 o 
   6   5   2        5.02        6.01      1.42 o 
  -6   6   2        8.27        8.73      1.61 o 
  -5   6   2       10.79       10.89      1.40 o 
  -4   6   2       21.36       18.94      1.34 o 
  -3   6   2       24.93       25.82      1.13 o 
  -2   6   2      158.24      163.53      1.88 o 
  -1   6   2      188.86      181.09      1.80 o 
   0   6   2      424.54      448.97      3.05 o 
   1   6   2      189.21      182.09      1.79 o 
   2   6   2      158.00      167.69      2.33 o 
   3   6   2       24.86       24.44      1.23 o 
   4   6   2       21.38       18.95      1.76 o 
   5   6   2       10.80        9.69      1.36 o 
   6   6   2        8.25        8.59      1.60 o 
  -6   7   2       10.04        7.79      1.66 o 
  -5   7   2        4.52        4.17      1.29 o 
  -4   7   2        7.32        4.17      0.96 o 
  -3   7   2       69.13       75.71      1.97 o 
  -2   7   2      179.88      169.17      2.05 o 
  -1   7   2      446.94      476.14      3.56 o 
   0   7   2     1493.65     1624.65      9.18 o 
   1   7   2      447.07      485.68      3.72 o 
   2   7   2      179.98      165.49      2.21 o 
   3   7   2       69.24       77.46      2.07 o 
   4   7   2        7.35        6.33      1.06 o 
   5   7   2        4.49        5.10      1.35 o 
   6   7   2       10.06       12.31      1.87 o 
  -5   8   2       16.90       15.86      1.78 o 
  -4   8   2       25.60       23.53      1.88 o 
  -3   8   2       99.94       97.82      2.69 o 
  -2   8   2      117.53      112.06      2.07 o 
  -1   8   2      238.38      227.98      2.25 o 
   0   8   2        1.82        1.21      0.35 o 
   1   8   2      238.64      228.91      2.39 o 
   2   8   2      117.51      112.33      1.90 o 
   3   8   2       99.89      100.16      2.56 o 
   4   8   2       25.61       25.89      1.86 o 
   5   8   2       16.92       15.37      1.78 o 
  -5   9   2       14.50       13.25      1.73 o 
  -4   9   2       38.15       36.46      2.17 o 
  -3   9   2      105.20      103.83      2.57 o 
  -2   9   2       50.68       42.97      1.50 o 
  -1   9   2       97.87      106.96      1.66 o 
   0   9   2       13.68       11.00      0.60 o 
   1   9   2       98.02      105.95      1.65 o 
   2   9   2       50.75       43.51      1.50 o 
   3   9   2      105.17      100.11      2.80 o 
   4   9   2       38.12       41.30      2.09 o 
   5   9   2       14.49       15.34      1.79 o 
  -5  10   2       12.09       11.80      1.76 o 
  -4  10   2       87.71       88.63      3.75 o 
  -3  10   2        4.51        4.34      0.96 o 
  -2  10   2      957.28      963.93      8.16 o 
  -1  10   2       33.48       36.33      1.28 o 
   0  10   2       42.75       37.19      1.20 o 
   1  10   2       33.20       38.09      1.35 o 
   2  10   2      956.97      950.64      8.87 o 
   3  10   2        4.46        5.58      1.06 o 
   4  10   2       87.81       86.33      3.15 o 
   5  10   2       12.09        7.66      1.72 o 
  -5  11   2       13.04       17.07      2.08 o 
  -4  11   2        3.28        2.06      1.11 o 
  -3  11   2       33.73       36.31      1.86 o 
  -2  11   2       10.23       12.82      1.09 o 
  -1  11   2      494.19      478.07      4.86 o 
   0  11   2        3.96        2.80      0.73 o 
   1  11   2      493.85      486.17      5.45 o 
   2  11   2       10.25       11.39      1.04 o 
   3  11   2       33.77       35.79      1.96 o 
   4  11   2        3.27        3.87      1.20 o 
   5  11   2       13.08       16.06      2.25 o 
  -4  12   2        2.49        2.73      1.29 o 
  -3  12   2        7.81        5.40      1.17 o 
  -2  12   2        3.81        3.99      0.89 o 
  -1  12   2       54.83       56.44      2.27 o 
   0  12   2      172.52      170.97      3.22 o 
   1  12   2       54.73       51.36      2.55 o 
   2  12   2        3.84        2.28      0.93 o 
   3  12   2        7.85        8.51      1.26 o 
   4  12   2        2.47        3.65      1.24 o 
  -4  13   2        5.60        5.60      1.58 o 
  -3  13   2        9.09        4.32      1.39 o 
  -2  13   2       58.99       63.84      2.36 o 
  -1  13   2       86.30       78.88      3.15 o 
   0  13   2       48.03       42.56      1.92 o 
   1  13   2       86.29       76.74      2.54 o 
   2  13   2       59.06       54.57      2.32 o 
   3  13   2        9.12        7.54      1.26 o 
   4  13   2        5.57        5.88      1.52 o 
  -4  14   2        0.50       -1.38      1.38 o 
  -3  14   2       29.25       33.24      2.25 o 
  -2  14   2        6.57        5.60      1.21 o 
  -1  14   2       17.32       13.40      1.42 o 
   0  14   2       21.28       21.03      1.52 o 
   1  14   2       17.41       14.71      1.52 o 
   2  14   2        6.57        6.18      1.32 o 
   3  14   2       29.28       29.87      2.13 o 
   4  14   2        0.50       -0.21      1.34 o 
  -3  15   2        7.08       10.03      1.74 o 
  -2  15   2       35.29       37.23      2.85 o 
  -1  15   2        6.95        7.87      1.44 o 
   0  15   2        0.65       -0.21      0.99 o 
   1  15   2        6.93        7.07      1.31 o 
   2  15   2       35.27       33.41      2.31 o 
   3  15   2        7.10        8.86      1.94 o 
  -2  16   2       10.92        9.64      2.04 o 
  -1  16   2        5.17        6.59      1.44 o 
   0  16   2        0.01        1.04      1.17 o 
   1  16   2        5.12        5.28      1.44 o 
   2  16   2       10.90       13.05      2.28 o 
  -2  17   2        2.12        0.75      1.96 o 
  -1  17   2        2.90        2.90      1.79 o 
   0  17   2       25.91       37.41      4.07 o 
   1  17   2        2.86        2.49      1.89 o 
   2  17   2        2.14        1.46      1.82 o 
   1   0   3     3079.74     3014.51     16.60 o 
   2   0   3     1012.64     1052.54      6.07 o 
   3   0   3        0.60        0.82      0.33 o 
   4   0   3      226.24      230.92      2.31 o 
   5   0   3      106.03      122.00      2.54 o 
   6   0   3       18.02       23.08      2.38 o 
  -6   1   3        2.77        3.21      1.51 o 
  -5   1   3      134.47      153.12      2.60 o 
  -4   1   3      121.46      120.89      1.74 o 
  -3   1   3      351.61      332.61      2.66 o 
  -2   1   3      833.94      799.92      4.72 o 
  -1   1   3     4401.12     4131.57     24.35 o 
   0   1   3     1052.03      994.08      8.04 o 
   1   1   3     4402.28     4141.90     22.55 o 
   2   1   3      833.23      804.51      4.74 o 
   3   1   3      352.40      329.93      2.59 o 
   4   1   3      121.40      122.77      1.71 o 
   5   1   3      134.30      147.71      2.77 o 
   6   1   3        2.77        2.27      1.61 o 
  -6   2   3        0.09        0.18      1.34 o 
  -5   2   3      113.35      122.64      2.87 o 
  -4   2   3      126.38      130.37      2.00 o 
  -3   2   3      266.39      292.56      2.73 o 
  -2   2   3        6.82       11.19      0.53 o 
  -1   2   3      469.26      446.86      4.57 o 
   0   2   3        1.87        2.27      0.26 o 
   1   2   3      468.67      451.96      3.63 o 
   2   2   3        6.77       10.48      0.48 o 
   3   2   3      266.74      290.24      2.38 o 
   4   2   3      126.46      134.63      1.93 o 
   5   2   3      113.38      120.01      2.87 o 
   6   2   3        0.10       -0.50      1.33 o 
  -6   3   3        6.37        5.00      1.39 o 
  -5   3   3       51.27       52.44      2.16 o 
  -4   3   3      139.73      151.88      2.27 o 
  -3   3   3      477.04      530.81      4.22 o 
  -2   3   3      672.59      710.87      4.64 o 
  -1   3   3      345.70      353.06      2.76 o 
   0   3   3      791.13      729.88      5.36 o 
   1   3   3      345.85      351.96      3.05 o 
   2   3   3      672.49      714.10      4.38 o 
   3   3   3      477.22      533.71      3.66 o 
   4   3   3      139.51      153.39      2.41 o 
   5   3   3       51.22       53.44      2.37 o 
   6   3   3        6.36        3.78      1.36 o 
  -6   4   3        7.73        5.80      1.47 o 
  -5   4   3        3.34        3.77      1.06 o 
  -4   4   3      123.70      125.80      2.21 o 
  -3   4   3      147.83      159.71      1.94 o 
  -2   4   3      433.17      420.58      3.64 o 
  -1   4   3      190.94      175.81      1.78 o 
   0   4   3      137.92      128.88      1.58 o 
   1   4   3      190.74      174.03      1.88 o 
   2   4   3      432.89      429.91      3.37 o 
   3   4   3      147.77      155.46      2.16 o 
   4   4   3      123.59      128.05      2.46 o 
   5   4   3        3.34        2.71      1.05 o 
   6   4   3        7.72        7.02      1.49 o 
  -6   5   3        2.46        2.41      1.37 o 
  -5   5   3        0.50        1.01      1.03 o 
  -4   5   3       19.01       19.09      1.22 o 
  -3   5   3       19.78       27.13      1.25 o 
  -2   5   3      215.21      238.25      2.53 o 
  -1   5   3       70.66       80.70      1.17 o 
   0   5   3      117.00      116.07      1.28 o 
   1   5   3       70.63       77.01      1.25 o 
   2   5   3      215.41      234.77      2.23 o 
   3   5   3       19.86       26.44      1.20 o 
   4   5   3       19.01       20.45      1.24 o 
   5   5   3        0.48        0.62      0.98 o 
   6   5   3        2.47        2.76      1.34 o 
  -6   6   3        2.56        3.07      1.50 o 
  -5   6   3       18.04       16.99      1.79 o 
  -4   6   3       20.79       17.83      1.34 o 
  -3   6   3       75.33       69.33      1.69 o 
  -2   6   3      306.37      348.97      3.89 o 
  -1   6   3      164.38      169.91      1.94 o 
   0   6   3        4.16        4.84      0.36 o 
   1   6   3      164.25      168.75      1.79 o 
   2   6   3      306.76      348.49      3.08 o 
   3   6   3       75.16       71.96      2.03 o 
   4   6   3       20.92       20.63      1.33 o 
   5   6   3       18.01       19.10      1.81 o 
   6   6   3        2.57        0.00      1.29 o 
  -6   7   3       16.03       19.79      2.55 o 
  -5   7   3       59.43       62.28      2.90 o 
  -4   7   3       31.68       26.35      1.68 o 
  -3   7   3      153.85      153.11      2.58 o 
  -2   7   3       73.02       72.43      1.43 o 
  -1   7   3      268.51      280.03      2.51 o 
   0   7   3      159.17      178.74      2.16 o 
   1   7   3      268.45      283.27      2.56 o 
   2   7   3       73.12       69.99      1.47 o 
   3   7   3      154.01      153.60      2.83 o 
   4   7   3       31.69       31.84      1.71 o 
   5   7   3       59.47       59.30      2.89 o 
   6   7   3       16.02       16.30      2.33 o 
  -5   8   3        0.33       -0.25      1.12 o 
  -4   8   3        8.59        6.95      1.16 o 
  -3   8   3       11.24       10.34      1.02 o 
  -2   8   3       72.56       65.55      1.51 o 
  -1   8   3       20.24       21.98      0.81 o 
   0   8   3      416.61      437.31      3.60 o 
   1   8   3       20.30       21.88      0.83 o 
   2   8   3       72.26       67.24      1.58 o 
   3   8   3       11.17        9.73      1.03 o 
   4   8   3        8.53        9.73      1.20 o 
   5   8   3        0.33        0.47      1.15 o 
  -5   9   3        4.34        4.99      1.40 o 
  -4   9   3       53.52       53.80      2.56 o 
  -3   9   3       85.33       86.15      2.84 o 
  -2   9   3      519.79      502.13      4.64 o 
  -1   9   3      221.11      238.47      2.63 o 
   0   9   3      643.46      654.22      4.83 o 
   1   9   3      221.18      234.43      2.80 o 
   2   9   3      520.21      504.26      5.66 o 
   3   9   3       85.14       88.50      2.62 o 
   4   9   3       53.27       59.28      2.46 o 
   5   9   3        4.34        5.74      1.46 o 
  -5  10   3       23.68       26.28      2.31 o 
  -4  10   3        9.01        8.34      1.36 o 
  -3  10   3      328.16      320.02      6.11 o 
  -2  10   3      249.93      251.99      3.36 o 
  -1  10   3      229.95      228.31      2.67 o 
   0  10   3        1.41        1.05      0.48 o 
   1  10   3      230.32      231.25      3.45 o 
   2  10   3      249.67      253.77      3.46 o 
   3  10   3      328.27      324.40      4.86 o 
   4  10   3        9.02        8.56      1.29 o 
   5  10   3       23.75       27.55      2.26 o 
  -5  11   3        9.30        8.28      1.84 o 
  -4  11   3       65.80       61.60      3.20 o 
  -3  11   3       80.31       84.47      2.91 o 
  -2  11   3      174.91      180.60      3.05 o 
  -1  11   3      193.19      188.01      3.33 o 
   0  11   3       68.61       59.52      1.78 o 
   1  11   3      192.91      183.62      3.71 o 
   2  11   3      174.67      172.39      3.48 o 
   3  11   3       80.39       78.37      2.83 o 
   4  11   3       65.75       65.47      3.16 o 
   5  11   3        9.28        7.81      1.89 o 
  -4  12   3       25.24       29.80      2.52 o 
  -3  12   3       10.47        8.84      1.22 o 
  -2  12   3      253.92      261.30      5.21 o 
  -1  12   3      161.50      154.11      2.86 o 
   0  12   3      198.29      186.44      3.03 o 
   1  12   3      161.48      160.34      2.83 o 
   2  12   3      253.51      262.02      4.00 o 
   3  12   3       10.37       11.14      1.34 o 
   4  12   3       25.31       29.12      2.09 o 
  -4  13   3        5.57        3.80      1.60 o 
  -3  13   3       30.85       31.60      2.05 o 
  -2  13   3       55.31       57.79      2.28 o 
  -1  13   3        0.15        0.34      0.84 o 
   0  13   3      190.98      180.52      4.64 o 
   1  13   3        0.15       -0.01      0.79 o 
   2  13   3       55.29       56.35      2.47 o 
   3  13   3       30.94       31.65      2.00 o 
   4  13   3        5.56        3.63      1.39 o 
  -4  14   3        5.08        4.77      1.72 o 
  -3  14   3       25.02       27.02      2.09 o 
  -2  14   3       14.82       13.70      1.63 o 
  -1  14   3       12.16        9.93      1.36 o 
   0  14   3       53.02       53.35      2.26 o 
   1  14   3       12.20       11.04      1.23 o 
   2  14   3       14.81       13.16      2.27 o 
   3  14   3       25.00       28.99      2.04 o 
   4  14   3        5.08        4.78      1.56 o 
  -3  15   3        5.42        3.48      1.46 o 
  -2  15   3       21.52       22.94      2.02 o 
  -1  15   3        8.23        7.18      1.90 o 
   0  15   3        2.26        3.03      1.11 o 
   1  15   3        8.30        8.87      1.49 o 
   2  15   3       21.58       23.26      2.10 o 
   3  15   3        5.45        3.77      1.52 o 
  -2  16   3        9.79        9.61      2.07 o 
  -1  16   3       25.76       27.85      2.27 o 
   0  16   3        0.24        0.31      1.12 o 
   1  16   3       25.73       32.44      2.48 o 
   2  16   3        9.85       12.30      2.10 o 
  -2  17   3        8.31        9.57      4.27 o 
  -1  17   3        0.90        2.28      1.65 o 
   0  17   3        4.25        4.58      1.78 o 
   1  17   3        0.92        0.99      1.69 o 
   2  17   3        8.30        9.56      3.06 o 
   0   0   4      285.58      285.26      4.26 o 
   1   0   4     9375.86     9869.69     52.66 o 
   2   0   4        0.81        0.51      0.25 o 
   3   0   4       85.81       83.16      1.33 o 
   4   0   4      132.94      126.89      1.88 o 
   5   0   4       38.25       39.99      1.69 o 
   6   0   4        1.52        1.09      1.37 o 
  -6   1   4       30.22       28.23      2.22 o 
  -5   1   4       59.67       64.19      2.25 o 
  -4   1   4       31.53       29.58      1.17 o 
  -3   1   4      114.19      115.20      1.47 o 
  -2   1   4       75.56       71.16      1.00 o 
  -1   1   4     9623.87     9743.73     58.68 o 
   0   1   4    14315.64    15864.70    112.30 o 
   1   1   4     9620.19     9760.20     52.08 o 
   2   1   4       75.85       71.49      1.01 o 
   3   1   4      114.12      117.24      1.47 o 
   4   1   4       31.55       30.65      1.11 o 
   5   1   4       59.81       64.20      2.10 o 
   6   1   4       30.25       30.41      2.21 o 
  -6   2   4        3.99        3.26      1.42 o 
  -5   2   4        6.10        4.51      0.97 o 
  -4   2   4       17.90       17.17      1.00 o 
  -3   2   4      232.75      246.50      2.30 o 
  -2   2   4      815.22      802.53      4.78 o 
  -1   2   4     1748.35     1642.40     11.44 o 
   0   2   4        2.37        0.40      0.22 o 
   1   2   4     1748.45     1638.65     10.40 o 
   2   2   4      814.49      799.82      4.80 o 
   3   2   4      232.54      252.06      2.13 o 
   4   2   4       17.97       17.27      0.92 o 
   5   2   4        6.09        4.37      0.98 o 
   6   2   4        3.96        3.73      1.36 o 
  -6   3   4        2.84        1.79      1.29 o 
  -5   3   4       39.57       45.20      2.14 o 
  -4   3   4        3.02        3.67      0.70 o 
  -3   3   4        0.29        0.02      0.37 o 
  -2   3   4       36.56       42.20      1.00 o 
  -1   3   4       43.06       47.53      1.00 o 
   0   3   4       10.77       12.79      0.50 o 
   1   3   4       43.07       48.74      0.86 o 
   2   3   4       36.43       43.56      0.87 o 
   3   3   4        0.31        0.67      0.39 o 
   4   3   4        2.99        2.89      0.66 o 
   5   3   4       39.60       43.61      3.25 o 
   6   3   4        2.83        0.84      1.27 o 
  -6   4   4        1.36       -0.75      1.27 o 
  -5   4   4       20.94       18.91      1.60 o 
  -4   4   4      140.81      137.11      2.83 o 
  -3   4   4       18.54       19.46      0.95 o 
  -2   4   4      516.02      526.03      5.33 o 
  -1   4   4      965.48      932.38      6.05 o 
   0   4   4      530.85      457.50      3.65 o 
   1   4   4      965.55      929.99      6.45 o 
   2   4   4      516.08      534.23      3.90 o 
   3   4   4       18.53       18.75      0.91 o 
   4   4   4      140.74      147.04      2.51 o 
   5   4   4       20.96       17.79      1.61 o 
   6   4   4        1.38        2.24      1.22 o 
  -6   5   4        0.45        1.47      1.37 o 
  -5   5   4       31.48       28.39      1.90 o 
  -4   5   4       65.72       63.50      2.14 o 
  -3   5   4       62.99       65.82      1.76 o 
  -2   5   4       96.89      102.47      1.95 o 
  -1   5   4      306.26      342.01      3.11 o 
   0   5   4      172.44      169.29      1.58 o 
   1   5   4      306.57      335.12      2.63 o 
   2   5   4       96.84      101.56      1.31 o 
   3   5   4       62.66       62.48      2.18 o 
   4   5   4       65.69       64.55      2.13 o 
   5   5   4       31.53       30.40      2.22 o 
   6   5   4        0.45        2.17      1.31 o 
  -6   6   4        0.99        0.78      1.41 o 
  -5   6   4       28.17       32.08      2.19 o 
  -4   6   4        0.32        0.17      0.72 o 
  -3   6   4        7.18        8.80      0.80 o 
  -2   6   4       34.53       32.75      1.19 o 
  -1   6   4      784.90      811.30      5.46 o 
   0   6   4      948.40      980.41      5.89 o 
   1   6   4      784.92      818.97      5.37 o 
   2   6   4       34.29       33.67      1.10 o 
   3   6   4        7.18        7.74      0.89 o 
   4   6   4        0.31        0.00      0.71 o 
   5   6   4       28.13       26.09      1.88 o 
   6   6   4        0.99        0.64      1.32 o 
  -6   7   4        0.02       -0.08      1.43 o 
  -5   7   4        1.76        1.98      1.17 o 
  -4   7   4       14.69       13.41      1.23 o 
  -3   7   4      106.65      106.40      2.07 o 
  -2   7   4      137.91      150.27      2.02 o 
  -1   7   4      499.09      495.42      3.87 o 
   0   7   4       12.89       12.60      0.56 o 
   1   7   4      498.51      496.94      3.65 o 
   2   7   4      138.56      152.87      2.19 o 
   3   7   4      106.75      107.32      2.55 o 
   4   7   4       14.62       12.98      1.20 o 
   5   7   4        1.76        2.12      1.17 o 
   6   7   4        0.02        1.46      1.50 o 
  -5   8   4        6.36        5.89      1.39 o 
  -4   8   4       43.74       40.33      2.06 o 
  -3   8   4       45.06       44.12      1.76 o 
  -2   8   4      261.71      258.93      2.90 o 
  -1   8   4      183.22      173.56      1.99 o 
   0   8   4      667.01      712.26      4.68 o 
   1   8   4      183.75      181.50      2.97 o 
   2   8   4      261.67      252.08      3.07 o 
   3   8   4       45.02       47.06      2.46 o 
   4   8   4       43.83       40.93      2.44 o 
   5   8   4        6.40        4.88      1.49 o 
  -5   9   4        4.18        2.13      1.27 o 
  -4   9   4       68.53       72.30      2.74 o 
  -3   9   4      774.83      761.12      7.70 o 
  -2   9   4      101.80      105.27      2.06 o 
  -1   9   4       60.07       60.33      1.51 o 
   0   9   4      153.22      157.36      2.05 o 
   1   9   4       59.98       63.85      1.56 o 
   2   9   4      101.82      106.13      2.06 o 
   3   9   4      774.64      759.80      7.63 o 
   4   9   4       68.53       64.37      2.48 o 
   5   9   4        4.21       -0.35      1.57 o 
  -5  10   4        6.58        4.43      1.64 o 
  -4  10   4        9.52        8.91      1.48 o 
  -3  10   4      102.13      111.22      3.13 o 
  -2  10   4       21.50       19.56      1.16 o 
  -1  10   4      109.62      121.36      2.00 o 
   0  10   4      202.46      199.16      2.59 o 
   1  10   4      109.44      116.49      2.02 o 
   2  10   4       21.46       21.72      1.32 o 
   3  10   4      102.22      110.28      3.13 o 
   4  10   4        9.49        7.56      1.32 o 
   5  10   4        6.59        8.37      1.64 o 
  -5  11   4        7.53        5.34      1.73 o 
  -4  11   4       11.91       10.01      1.64 o 
  -3  11   4       54.66       62.34      2.43 o 
  -2  11   4       47.56       49.50      1.91 o 
  -1  11   4      210.06      213.40      3.09 o 
   0  11   4      159.62      161.64      2.87 o 
   1  11   4      210.53      209.04      2.89 o 
   2  11   4       47.44       45.52      1.88 o 
   3  11   4       54.85       60.35      2.51 o 
   4  11   4       11.95       12.83      1.56 o 
   5  11   4        7.54        5.74      1.88 o 
  -4  12   4       14.31       15.25      1.93 o 
  -3  12   4       19.17       18.20      1.52 o 
  -2  12   4       13.35       14.08      1.28 o 
  -1  12   4      148.76      153.63      2.87 o 
   0  12   4       35.34       41.92      1.79 o 
   1  12   4      148.82      149.68      2.89 o 
   2  12   4       13.40       14.00      1.23 o 
   3  12   4       19.12       17.51      1.56 o 
   4  12   4       14.29       12.99      1.57 o 
  -4  13   4        3.13        0.46      1.43 o 
  -3  13   4       27.36       26.19      1.80 o 
  -2  13   4       17.67       16.54      1.47 o 
  -1  13   4       39.04       38.48      1.91 o 
   0  13   4       88.71       94.97      2.92 o 
   1  13   4       38.93       40.13      1.89 o 
   2  13   4       17.63       23.04      1.66 o 
   3  13   4       27.30       24.57      1.81 o 
   4  13   4        3.12        1.20      1.36 o 
  -4  14   4       12.52       10.63      2.05 o 
  -3  14   4        1.29        0.88      1.28 o 
  -2  14   4       29.27       30.09      2.05 o 
  -1  14   4       11.09       11.58      1.53 o 
   0  14   4       73.85       66.87      3.30 o 
   1  14   4       11.04        9.58      1.29 o 
   2  14   4       29.33       37.92      2.49 o 
   3  14   4        1.30        1.50      1.14 o 
   4  14   4       12.53       13.85      1.91 o 
  -3  15   4        6.72        9.17      2.26 o 
  -2  15   4       30.69       38.18      2.36 o 
  -1  15   4       12.36       14.34      1.70 o 
   0  15   4       23.51       23.65      1.84 o 
   1  15   4       12.38        9.91      1.48 o 
   2  15   4       30.69       38.22      2.40 o 
   3  15   4        6.72        7.97      1.77 o 
  -2  16   4        6.33        8.04      1.98 o 
  -1  16   4       27.36       34.53      2.55 o 
   0  16   4        6.77        6.12      1.50 o 
   1  16   4       27.33       30.61      2.42 o 
   2  16   4        6.31        4.80      1.54 o 
  -1  17   4        1.85        1.66      1.63 o 
   0  17   4       12.69       14.98      2.60 o 
   1  17   4        1.84        5.49      1.91 o 
   1   0   5     2104.61     1893.23     10.44 o 
   2   0   5      121.78      139.27      1.52 o 
   3   0   5      113.99      121.03      1.49 o 
   4   0   5       90.38       90.31      2.01 o 
   5   0   5        0.25        0.11      0.76 o 
   6   0   5       19.10       19.93      1.99 o 
  -6   1   5       21.70       17.83      1.75 o 
  -5   1   5       41.22       38.93      1.75 o 
  -4   1   5      130.07      137.33      2.34 o 
  -3   1   5       71.21       65.23      1.21 o 
  -2   1   5      721.61      676.89      4.16 o 
  -1   1   5     2458.14     2277.66     14.56 o 
   0   1   5     2623.80     2591.11     14.76 o 
   1   1   5     2462.25     2262.03     12.91 o 
   2   1   5      722.08      672.98      4.05 o 
   3   1   5       71.13       67.75      1.20 o 
   4   1   5      129.84      138.37      2.16 o 
   5   1   5       41.20       44.06      1.84 o 
   6   1   5       21.70       23.03      1.77 o 
  -6   2   5       14.44       11.97      1.70 o 
  -5   2   5       46.79       52.07      2.08 o 
  -4   2   5       26.38       26.68      1.40 o 
  -3   2   5       67.77       67.64      1.23 o 
  -2   2   5     1274.58     1323.32      7.62 o 
  -1   2   5     1953.79     1876.50     11.96 o 
   0   2   5    17994.03    19928.00    110.89 o 
   1   2   5     1949.97     1920.61     11.43 o 
   2   2   5     1275.13     1321.04      7.63 o 
   3   2   5       67.91       68.17      1.28 o 
   4   2   5       26.30       27.74      1.26 o 
   5   2   5       46.80       52.58      2.33 o 
   6   2   5       14.41       13.07      1.70 o 
  -6   3   5        1.05        1.94      1.35 o 
  -5   3   5        6.09        3.96      1.05 o 
  -4   3   5       80.85       85.87      2.15 o 
  -3   3   5        3.69        5.35      0.52 o 
  -2   3   5      423.99      423.78      3.36 o 
  -1   3   5      453.85      448.26      3.57 o 
   0   3   5      634.53      618.66      4.03 o 
   1   3   5      454.14      447.06      3.52 o 
   2   3   5      423.89      428.00      3.44 o 
   3   3   5        3.65        4.53      0.49 o 
   4   3   5       81.12       83.91      2.13 o 
   5   3   5        6.09        2.79      1.01 o 
   6   3   5        1.04        0.55      1.26 o 
  -6   4   5        6.21        4.23      1.43 o 
  -5   4   5       71.49       76.98      2.74 o 
  -4   4   5       21.75       26.67      1.36 o 
  -3   4   5      101.84      109.97      1.99 o 
  -2   4   5       20.09       19.68      0.80 o 
  -1   4   5     2011.75     1951.30     12.01 o 
   0   4   5       16.39       13.32      0.48 o 
   1   4   5     2008.85     1974.66     11.99 o 
   2   4   5       20.16       21.08      0.82 o 
   3   4   5      101.71      111.22      2.41 o 
   4   4   5       21.76       23.61      1.39 o 
   5   4   5       71.57       77.88      3.12 o 
   6   4   5        6.19        7.65      1.51 o 
  -6   5   5        3.73        5.30      1.59 o 
  -5   5   5        6.89        5.93      1.28 o 
  -4   5   5       86.92       85.65      2.55 o 
  -3   5   5       80.65       88.42      1.92 o 
  -2   5   5       15.84       24.85      1.00 o 
  -1   5   5      616.99      596.20      4.79 o 
   0   5   5     3659.52     3765.64     19.44 o 
   1   5   5      617.75      611.02      4.30 o 
   2   5   5       15.89       23.85      1.08 o 
   3   5   5       80.74       89.81      2.28 o 
   4   5   5       86.78       89.72      2.72 o 
   5   5   5        6.90        5.36      1.69 o 
   6   5   5        3.74        6.57      1.57 o 
  -6   6   5        0.74        0.71      1.48 o 
  -5   6   5       12.24       10.36      1.42 o 
  -4   6   5       27.45       27.71      1.59 o 
  -3   6   5       45.94       42.60      1.54 o 
  -2   6   5       80.08       85.08      1.86 o 
  -1   6   5      583.67      612.31      4.78 o 
   0   6   5     2419.14     2532.31     13.59 o 
   1   6   5      582.72      622.27      4.33 o 
   2   6   5       79.87       79.15      1.92 o 
   3   6   5       46.04       44.30      2.38 o 
   4   6   5       27.47       27.33      1.70 o 
   5   6   5       12.26       13.75      1.52 o 
   6   6   5        0.75        0.94      1.37 o 
  -6   7   5        1.56        1.65      1.65 o 
  -5   7   5        2.42        1.96      1.19 o 
  -4   7   5        5.25        3.65      0.94 o 
  -3   7   5       68.92       79.36      2.05 o 
  -2   7   5       52.98       51.43      1.40 o 
  -1   7   5      204.27      175.49      2.09 o 
   0   7   5     1153.08     1152.18      6.95 o 
   1   7   5      203.95      175.07      1.85 o 
   2   7   5       53.05       51.16      1.40 o 
   3   7   5       68.96       77.13      2.20 o 
   4   7   5        5.26        4.28      1.01 o 
   5   7   5        2.43        2.71      1.14 o 
   6   7   5        1.55        0.49      1.82 o 
  -5   8   5        0.62        0.65      1.16 o 
  -4   8   5       64.23       53.86      2.24 o 
  -3   8   5       93.02      103.00      2.56 o 
  -2   8   5      357.55      343.38      3.48 o 
  -1   8   5       38.18       38.80      1.12 o 
   0   8   5       75.78       80.92      1.23 o 
   1   8   5       38.24       41.08      1.20 o 
   2   8   5      357.43      335.47      3.87 o 
   3   8   5       92.72       97.33      3.58 o 
   4   8   5       64.16       61.98      2.72 o 
   5   8   5        0.61        0.15      1.17 o 
  -5   9   5        1.71        3.32      1.46 o 
  -4   9   5       30.69       31.21      2.00 o 
  -3   9   5      107.78      115.85      2.75 o 
  -2   9   5      174.49      168.95      2.42 o 
  -1   9   5      173.54      166.74      2.28 o 
   0   9   5        0.57        1.41      0.44 o 
   1   9   5      173.40      171.87      2.33 o 
   2   9   5      174.79      171.55      2.74 o 
   3   9   5      107.80      116.10      2.88 o 
   4   9   5       30.82       31.15      2.09 o 
   5   9   5        1.72        1.50      1.34 o 
  -5  10   5        2.59        2.45      1.52 o 
  -4  10   5       10.04        8.67      1.37 o 
  -3  10   5       26.02       27.63      1.65 o 
  -2  10   5       76.64       73.57      1.95 o 
  -1  10   5      226.47      207.53      2.68 o 
   0  10   5       10.54        4.99      0.61 o 
   1  10   5      226.45      207.90      2.73 o 
   2  10   5       76.49       74.69      2.22 o 
   3  10   5       26.10       28.81      1.64 o 
   4  10   5       10.08       11.03      1.52 o 
   5  10   5        2.59        3.22      1.51 o 
  -5  11   5        4.76        3.32      1.67 o 
  -4  11   5       14.98       15.46      1.81 o 
  -3  11   5       11.29       11.94      1.33 o 
  -2  11   5      121.19      126.96      2.50 o 
  -1  11   5       46.48       52.56      1.68 o 
   0  11   5      578.73      595.69      7.14 o 
   1  11   5       46.35       48.69      1.94 o 
   2  11   5      121.34      127.70      2.97 o 
   3  11   5       11.27        9.93      1.25 o 
   4  11   5       15.09       16.25      1.77 o 
   5  11   5        4.78        5.34      1.72 o 
  -4  12   5       25.01       22.23      2.17 o 
  -3  12   5       12.20       10.14      1.24 o 
  -2  12   5       29.87       29.03      1.67 o 
  -1  12   5      112.70      122.11      3.00 o 
   0  12   5       26.46       28.83      1.54 o 
   1  12   5      112.70      120.52      2.54 o 
   2  12   5       29.86       28.32      1.68 o 
   3  12   5       12.14        9.84      1.30 o 
   4  12   5       24.96       26.00      2.24 o 
  -4  13   5        4.96        6.63      1.61 o 
  -3  13   5       15.06       13.02      1.64 o 
  -2  13   5        1.06        1.04      0.93 o 
  -1  13   5       43.93       36.83      1.85 o 
   0  13   5       57.50       74.28      2.44 o 
   1  13   5       43.88       33.38      1.86 o 
   2  13   5        1.05        1.61      0.94 o 
   3  13   5       15.06       13.92      1.53 o 
   4  13   5        4.98        5.05      1.69 o 
  -4  14   5        1.26        0.73      1.60 o 
  -3  14   5        2.48        3.80      1.40 o 
  -2  14   5       63.32       73.61      4.84 o 
  -1  14   5       28.96       20.79      1.82 o 
   0  14   5        0.05        0.07      0.92 o 
   1  14   5       28.89       23.05      1.76 o 
   2  14   5       63.27       67.65      2.80 o 
   3  14   5        2.48        0.69      1.13 o 
   4  14   5        1.26        1.80      1.80 o 
  -3  15   5        4.07        3.54      1.86 o 
  -2  15   5       27.23       34.73      2.39 o 
  -1  15   5        2.21        1.03      1.18 o 
   0  15   5        0.38        1.44      1.03 o 
   1  15   5        2.21        1.84      1.19 o 
   2  15   5       27.21       35.21      2.54 o 
   3  15   5        4.07        5.17      1.59 o 
  -2  16   5        3.06        4.12      1.89 o 
  -1  16   5        3.82        0.17      1.40 o 
   0  16   5        3.91        5.84      1.56 o 
   1  16   5        3.85        3.53      1.46 o 
   2  16   5        3.06        3.40      1.56 o 
  -1  17   5        1.64        0.71      1.79 o 
   0  17   5        0.94        0.39      1.84 o 
   1  17   5        1.65        1.83      1.71 o 
   0   0   6      756.28      733.25      6.92 o 
   1   0   6     1358.06     1299.16      7.20 o 
   2   0   6       36.78       36.74      1.13 o 
   3   0   6       52.95       42.12      1.04 o 
   4   0   6        0.63        0.35      0.60 o 
   5   0   6        1.62        0.06      0.79 o 
   6   0   6        2.90        1.84      1.24 o 
  -6   1   6        0.96        0.27      1.19 o 
  -5   1   6        8.15        8.85      1.08 o 
  -4   1   6      145.77      153.58      2.54 o 
  -3   1   6       57.31       52.91      1.17 o 
  -2   1   6      428.90      433.31      3.09 o 
  -1   1   6     7230.68     7295.62     39.14 o 
   0   1   6     4801.11     4796.26     26.77 o 
   1   1   6     7233.57     7326.86     37.96 o 
   2   1   6      428.97      431.80      3.46 o 
   3   1   6       57.50       51.34      1.14 o 
   4   1   6      145.53      150.08      2.66 o 
   5   1   6        8.18        9.46      1.19 o 
   6   1   6        0.96        0.67      1.12 o 
  -6   2   6        2.48       -0.20      1.22 o 
  -5   2   6       69.98       76.78      2.97 o 
  -4   2   6       26.66       23.29      1.28 o 
  -3   2   6      379.78      391.00      3.37 o 
  -2   2   6      660.54      674.87      4.73 o 
  -1   2   6       96.88       95.27      1.22 o 
   0   2   6     4057.71     3875.06     19.17 o 
   1   2   6       96.81       99.54      1.71 o 
   2   2   6      660.06      678.75      4.84 o 
   3   2   6      379.28      394.45      3.15 o 
   4   2   6       26.65       22.52      1.22 o 
   5   2   6       70.04       75.19      2.85 o 
   6   2   6        2.50        1.58      1.21 o 
  -6   3   6        0.98       -0.54      1.24 o 
  -5   3   6       13.57       12.03      1.29 o 
  -4   3   6       14.58       14.58      1.08 o 
  -3   3   6       32.42       30.41      1.11 o 
  -2   3   6      828.48      836.31      5.51 o 
  -1   3   6     1182.53     1138.52      7.44 o 
   0   3   6      364.09      365.10      2.55 o 
   1   3   6     1181.86     1141.58      7.19 o 
   2   3   6      827.66      839.05      6.63 o 
   3   3   6       32.38       29.90      1.09 o 
   4   3   6       14.62       14.64      1.65 o 
   5   3   6       13.60       15.59      1.46 o 
   6   3   6        0.98       -0.42      1.20 o 
  -6   4   6        1.04       -0.32      1.38 o 
  -5   4   6       10.12       10.34      1.25 o 
  -4   4   6       23.15       22.08      1.31 o 
  -3   4   6       10.65        8.58      0.76 o 
  -2   4   6       84.90       85.05      1.49 o 
  -1   4   6      346.03      368.71      3.24 o 
   0   4   6     1253.79     1200.45      6.42 o 
   1   4   6      346.16      363.63      3.01 o 
   2   4   6       85.05       83.94      1.30 o 
   3   4   6       10.65       10.68      0.80 o 
   4   4   6       23.14       22.53      1.36 o 
   5   4   6       10.10       11.13      1.63 o 
   6   4   6        1.04       -1.17      1.22 o 
  -6   5   6       10.69        8.21      1.73 o 
  -5   5   6        1.14        0.23      1.03 o 
  -4   5   6       60.79       64.30      2.20 o 
  -3   5   6       31.31       33.43      1.33 o 
  -2   5   6      294.86      309.65      3.35 o 
  -1   5   6      396.22      411.19      3.57 o 
   0   5   6     3484.41     3704.09     18.63 o 
   1   5   6      396.46      410.33      3.21 o 
   2   5   6      294.63      315.40      2.88 o 
   3   5   6       31.37       35.53      1.35 o 
   4   5   6       60.88       63.84      2.55 o 
   5   5   6        1.15        0.72      1.03 o 
   6   5   6       10.70        8.22      1.68 o 
  -6   6   6       13.29       12.93      1.98 o 
  -5   6   6        9.10        7.14      1.30 o 
  -4   6   6       73.31       78.22      2.55 o 
  -3   6   6       39.68       33.70      1.46 o 
  -2   6   6      104.08      104.05      1.81 o 
  -1   6   6       77.83       82.01      1.42 o 
   0   6   6      389.11      398.63      2.95 o 
   1   6   6       77.76       79.80      1.28 o 
   2   6   6      104.14      107.80      2.36 o 
   3   6   6       39.67       35.73      1.61 o 
   4   6   6       73.46       74.57      2.55 o 
   5   6   6        9.05        6.36      1.32 o 
   6   6   6       13.29       10.85      1.69 o 
  -5   7   6        6.98        6.45      1.32 o 
  -4   7   6       72.62       62.73      2.42 o 
  -3   7   6       70.62       63.40      2.37 o 
  -2   7   6       66.36       69.47      1.57 o 
  -1   7   6      277.57      275.47      2.90 o 
   0   7   6      615.58      611.95      4.26 o 
   1   7   6      277.21      277.68      2.87 o 
   2   7   6       66.40       73.12      1.75 o 
   3   7   6       70.62       68.96      2.08 o 
   4   7   6       72.78       66.41      2.48 o 
   5   7   6        6.97        5.35      1.27 o 
  -5   8   6        1.51       -1.09      1.09 o 
  -4   8   6       23.11       18.93      1.55 o 
  -3   8   6       49.94       47.73      1.76 o 
  -2   8   6       54.48       52.47      1.56 o 
  -1   8   6       62.59       66.81      1.44 o 
   0   8   6       42.64       37.45      1.06 o 
   1   8   6       62.65       65.01      1.59 o 
   2   8   6       54.70       53.53      1.68 o 
   3   8   6       50.01       45.43      1.85 o 
   4   8   6       23.16       19.87      1.69 o 
   5   8   6        1.53       -0.22      1.15 o 
  -5   9   6        6.20        3.89      1.55 o 
  -4   9   6       61.32       69.92      2.87 o 
  -3   9   6      228.02      219.65      3.55 o 
  -2   9   6      560.50      545.94      4.87 o 
  -1   9   6      273.87      295.69      3.03 o 
   0   9   6        7.57        4.99      0.62 o 
   1   9   6      273.73      288.91      3.19 o 
   2   9   6      560.73      537.05      5.60 o 
   3   9   6      228.16      223.38      4.79 o 
   4   9   6       61.25       65.62      2.85 o 
   5   9   6        6.19        6.09      1.55 o 
  -5  10   6        3.44        2.46      1.50 o 
  -4  10   6        4.29        2.93      1.13 o 
  -3  10   6       52.37       53.19      2.40 o 
  -2  10   6       85.19       80.86      2.08 o 
  -1  10   6      242.33      260.84      3.11 o 
   0  10   6       23.23       20.68      1.05 o 
   1  10   6      242.00      262.39      3.28 o 
   2  10   6       85.18       82.03      2.37 o 
   3  10   6       52.43       56.23      2.16 o 
   4  10   6        4.30        3.68      1.22 o 
   5  10   6        3.42        2.88      1.43 o 
  -5  11   6        6.85        4.47      1.78 o 
  -4  11   6        7.84        6.49      1.37 o 
  -3  11   6       65.10       67.04      2.59 o 
  -2  11   6      110.59      111.72      2.65 o 
  -1  11   6       12.85       10.78      0.94 o 
   0  11   6      553.03      561.69      5.64 o 
   1  11   6       12.94       10.56      0.96 o 
   2  11   6      110.72      105.71      2.77 o 
   3  11   6       65.13       63.31      2.41 o 
   4  11   6        7.79        4.20      1.28 o 
   5  11   6        6.84        5.70      1.69 o 
  -4  12   6       16.59       13.11      1.91 o 
  -3  12   6       22.37       18.33      1.54 o 
  -2  12   6       15.78       13.96      1.28 o 
  -1  12   6      161.60      167.02      3.05 o 
   0  12   6      665.27      625.49      8.81 o 
   1  12   6      161.69      165.64      3.10 o 
   2  12   6       15.79       13.34      1.29 o 
   3  12   6       22.38       22.44      1.68 o 
   4  12   6       16.58       15.26      1.91 o 
  -4  13   6        1.54        2.23      1.49 o 
  -3  13   6       35.94       35.87      2.42 o 
  -2  13   6       10.58       13.13      1.46 o 
  -1  13   6       12.53       15.75      1.30 o 
   0  13   6       72.82       60.82      2.35 o 
   1  13   6       12.51       10.26      1.21 o 
   2  13   6       10.50       10.94      1.33 o 
   3  13   6       35.93       35.80      2.15 o 
   4  13   6        1.55        4.06      1.62 o 
  -3  14   6       11.57        9.91      1.82 o 
  -2  14   6       13.62       12.97      1.56 o 
  -1  14   6       82.03       91.72      3.61 o 
   0  14   6        0.46        0.55      0.93 o 
   1  14   6       81.89       89.07      3.06 o 
   2  14   6       13.59       16.30      1.59 o 
   3  14   6       11.58       10.73      1.61 o 
  -3  15   6       14.42       11.92      2.39 o 
  -2  15   6       10.66       10.91      2.19 o 
  -1  15   6        2.02        1.37      1.20 o 
   0  15   6        1.23       -0.26      1.05 o 
   1  15   6        2.03       -0.04      1.05 o 
   2  15   6       10.58        8.86      1.90 o 
   3  15   6       14.41       14.41      1.89 o 
  -2  16   6        3.87        0.61      1.74 o 
  -1  16   6       12.91       13.26      2.01 o 
   0  16   6        4.05        2.69      1.65 o 
   1  16   6       12.93       15.21      2.12 o 
   2  16   6        3.88        3.23      1.49 o 
  -1  17   6        0.90        1.60      1.70 o 
   0  17   6        6.17       12.69      2.45 o 
   1  17   6        0.91        3.32      1.78 o 
   1   0   7      207.61      224.11      1.93 o 
   2   0   7      293.51      294.11      2.57 o 
   3   0   7        0.74        0.82      0.39 o 
   4   0   7       95.57      101.92      2.21 o 
   5   0   7        4.55        5.32      1.18 o 
   6   0   7        4.25        4.32      1.34 o 
  -6   1   7        1.15        2.19      1.24 o 
  -5   1   7        3.38        3.49      0.96 o 
  -4   1   7      422.42      418.71      4.57 o 
  -3   1   7      258.56      257.52      2.72 o 
  -2   1   7     1217.36     1267.34      7.63 o 
  -1   1   7     2743.41     2544.14     13.84 o 
   0   1   7     2837.34     2795.98     16.06 o 
   1   1   7     2742.45     2552.33     14.45 o 
   2   1   7     1217.90     1264.64      7.96 o 
   3   1   7      258.69      253.36      2.69 o 
   4   1   7      422.54      434.12      4.35 o 
   5   1   7        3.40        2.01      0.94 o 
   6   1   7        1.15        1.52      1.23 o 
  -6   2   7        1.54        0.61      1.24 o 
  -5   2   7       40.31       42.98      1.96 o 
  -4   2   7      185.81      192.70      2.92 o 
  -3   2   7       58.64       62.37      1.54 o 
  -2   2   7     1220.16     1282.78      7.89 o 
  -1   2   7      253.79      226.92      2.09 o 
   0   2   7      245.19      250.95      2.03 o 
   1   2   7      253.40      229.49      2.16 o 
   2   2   7     1219.86     1293.03      8.51 o 
   3   2   7       58.87       61.63      1.48 o 
   4   2   7      185.81      192.48      2.90 o 
   5   2   7       40.30       41.90      1.99 o 
   6   2   7        1.54        0.19      1.25 o 
  -6   3   7       10.86        8.37      1.65 o 
  -5   3   7        7.37        6.36      1.05 o 
  -4   3   7       69.18       72.25      2.19 o 
  -3   3   7       28.31       28.12      1.20 o 
  -2   3   7     1255.54     1189.69      7.36 o 
  -1   3   7        8.20        6.39      0.39 o 
   0   3   7       12.60       10.36      0.44 o 
   1   3   7        8.20        6.46      0.42 o 
   2   3   7     1255.72     1190.41      8.73 o 
   3   3   7       28.30       26.65      1.17 o 
   4   3   7       69.12       66.83      2.31 o 
   5   3   7        7.35       10.06      1.36 o 
   6   3   7       10.86        8.62      1.61 o 
  -6   4   7        2.74        1.54      1.51 o 
  -5   4   7       69.56       79.66      2.85 o 
  -4   4   7       15.12       11.89      1.05 o 
  -3   4   7       22.06       17.40      1.05 o 
  -2   4   7      656.02      666.65      5.18 o 
  -1   4   7       80.43       78.87      1.39 o 
   0   4   7      304.38      291.21      2.17 o 
   1   4   7       80.81       77.37      1.15 o 
   2   4   7      655.19      664.13      6.42 o 
   3   4   7       22.04       18.79      1.14 o 
   4   4   7       15.17       14.49      1.18 o 
   5   4   7       69.46       71.67      2.72 o 
   6   4   7        2.75        1.91      1.38 o 
  -6   5   7        7.49        7.06      1.80 o 
  -5   5   7        8.02        8.95      1.34 o 
  -4   5   7       83.41       91.27      2.64 o 
  -3   5   7       79.32       87.29      2.55 o 
  -2   5   7     1013.17     1057.97      7.81 o 
  -1   5   7      925.90      905.38      6.50 o 
   0   5   7      251.65      285.45      2.24 o 
   1   5   7      925.32      910.14      5.89 o 
   2   5   7     1013.30     1067.88      7.39 o 
   3   5   7       79.37       88.62      2.25 o 
   4   5   7       83.27       88.49      2.99 o 
   5   5   7        8.01        7.39      1.36 o 
   6   5   7        7.51        7.85      1.67 o 
  -6   6   7       11.01       12.32      2.07 o 
  -5   6   7        0.32       -0.49      1.09 o 
  -4   6   7       13.67       13.63      1.54 o 
  -3   6   7       84.10       82.05      2.05 o 
  -2   6   7      141.73      143.76      2.73 o 
  -1   6   7       30.87       32.04      1.06 o 
   0   6   7        0.34       -0.15      0.26 o 
   1   6   7       30.63       32.92      1.07 o 
   2   6   7      141.80      145.66      2.47 o 
   3   6   7       84.20       86.81      2.37 o 
   4   6   7       13.67       14.95      1.40 o 
   5   6   7        0.32        1.76      1.12 o 
   6   6   7       11.00       11.69      1.86 o 
  -5   7   7        7.21        6.89      1.39 o 
  -4   7   7        0.60        0.59      0.90 o 
  -3   7   7       71.63       68.15      2.12 o 
  -2   7   7      161.26      142.09      2.30 o 
  -1   7   7      172.77      149.77      2.73 o 
   0   7   7        0.12        0.70      0.33 o 
   1   7   7      172.78      149.47      1.90 o 
   2   7   7      161.40      136.21      2.29 o 
   3   7   7       71.47       69.51      2.08 o 
   4   7   7        0.61        0.17      0.83 o 
   5   7   7        7.21        6.38      1.34 o 
  -5   8   7        0.82        0.32      1.17 o 
  -4   8   7        3.86        3.99      1.08 o 
  -3   8   7      180.21      206.63      3.26 o 
  -2   8   7      135.90      125.61      2.29 o 
  -1   8   7      239.08      223.70      2.63 o 
   0   8   7      183.07      197.25      2.20 o 
   1   8   7      239.20      231.78      2.60 o 
   2   8   7      136.13      128.24      2.34 o 
   3   8   7      180.05      205.26      3.30 o 
   4   8   7        3.85        2.41      1.01 o 
   5   8   7        0.81        1.84      1.31 o 
  -5   9   7        2.44       -0.77      1.39 o 
  -4   9   7       33.50       32.49      1.99 o 
  -3   9   7      122.23      115.27      2.81 o 
  -2   9   7      491.88      503.35      5.02 o 
  -1   9   7      111.73      120.72      1.94 o 
   0   9   7       30.38       32.29      1.18 o 
   1   9   7      111.79      122.50      1.95 o 
   2   9   7      491.65      499.85      5.44 o 
   3   9   7      122.14      111.34      2.93 o 
   4   9   7       33.45       32.98      2.20 o 
   5   9   7        2.43        2.58      1.36 o 
  -5  10   7        2.15        0.42      1.47 o 
  -4  10   7        2.25        1.78      1.05 o 
  -3  10   7       53.18       54.59      2.14 o 
  -2  10   7      308.32      315.88      4.06 o 
  -1  10   7       32.47       33.00      1.30 o 
   0  10   7       80.36       74.03      1.90 o 
   1  10   7       32.61       31.94      1.36 o 
   2  10   7      308.19      313.79      4.07 o 
   3  10   7       53.14       46.56      1.96 o 
   4  10   7        2.26        0.39      1.08 o 
   5  10   7        2.16        1.66      1.41 o 
  -5  11   7       16.92       16.12      2.48 o 
  -4  11   7        3.02        2.61      1.18 o 
  -3  11   7        7.61       10.30      1.27 o 
  -2  11   7      148.28      150.42      2.72 o 
  -1  11   7       81.53       80.91      2.18 o 
   0  11   7       47.52       47.07      1.71 o 
   1  11   7       81.45       80.92      2.31 o 
   2  11   7      148.33      148.60      3.89 o 
   3  11   7        7.68        9.29      1.17 o 
   4  11   7        3.03        2.58      1.22 o 
   5  11   7       16.95       20.87      2.40 o 
  -4  12   7        4.53        2.72      1.33 o 
  -3  12   7        3.89        4.97      1.21 o 
  -2  12   7       38.80       42.04      1.95 o 
  -1  12   7       32.72       29.90      1.64 o 
   0  12   7      252.61      223.40      4.02 o 
   1  12   7       32.74       32.50      1.65 o 
   2  12   7       38.68       43.27      1.93 o 
   3  12   7        3.93        1.84      1.02 o 
   4  12   7        4.55        3.22      1.40 o 
  -4  13   7        9.21        8.53      1.88 o 
  -3  13   7       16.12       17.84      1.75 o 
  -2  13   7        1.44        1.13      1.02 o 
  -1  13   7       56.51       55.91      2.39 o 
   0  13   7      233.02      250.83      4.04 o 
   1  13   7       56.41       54.79      2.94 o 
   2  13   7        1.43        3.00      0.99 o 
   3  13   7       16.06       17.50      1.55 o 
   4  13   7        9.21        9.58      1.93 o 
  -3  14   7       21.10       21.84      2.40 o 
  -2  14   7       10.04        9.20      1.67 o 
  -1  14   7       22.51       25.50      1.96 o 
   0  14   7        2.05        1.46      0.99 o 
   1  14   7       22.65       27.03      1.93 o 
   2  14   7       10.11        6.87      1.28 o 
   3  14   7       21.22       24.99      1.84 o 
  -3  15   7        9.77       11.20      2.16 o 
  -2  15   7       20.74       27.20      2.39 o 
  -1  15   7        0.54        0.17      1.22 o 
   0  15   7        5.27        2.64      1.24 o 
   1  15   7        0.53        1.19      1.09 o 
   2  15   7       20.71       27.81      2.20 o 
   3  15   7        9.80        9.68      1.83 o 
  -2  16   7       29.01       37.23      3.45 o 
  -1  16   7       19.32       22.12      2.36 o 
   0  16   7        1.46       -1.00      1.27 o 
   1  16   7       19.38       22.03      2.34 o 
   2  16   7       28.98       32.71      2.56 o 
  -1  17   7        7.37        6.97      2.07 o 
   0  17   7        0.34       -1.61      1.65 o 
   1  17   7        7.32        7.14      1.93 o 
   0   0   8      165.96      199.02      2.78 o 
   1   0   8     1609.66     1568.01      9.03 o 
   2   0   8       20.76       31.89      0.93 o 
   3   0   8      230.33      228.47      2.70 o 
   4   0   8      154.03      171.64      2.87 o 
   5   0   8       42.77       44.44      2.03 o 
   6   0   8        2.49        2.97      1.28 o 
  -6   1   8        0.91       -0.54      1.26 o 
  -5   1   8        2.54        1.79      0.96 o 
  -4   1   8      122.40      121.54      2.48 o 
  -3   1   8      174.51      199.25      2.58 o 
  -2   1   8      775.03      794.07      5.29 o 
  -1   1   8      480.68      512.26      3.32 o 
   0   1   8      100.95      120.93      1.41 o 
   1   1   8      480.54      510.35      3.74 o 
   2   1   8      776.35      796.04      5.80 o 
   3   1   8      174.42      200.48      2.87 o 
   4   1   8      122.32      123.72      2.52 o 
   5   1   8        2.54        3.79      1.02 o 
   6   1   8        0.90        1.04      1.31 o 
  -6   2   8       18.30       26.39      2.18 o 
  -5   2   8       15.24       15.74      1.39 o 
  -4   2   8       19.23       17.95      1.22 o 
  -3   2   8       11.38        9.33      0.81 o 
  -2   2   8      222.13      221.14      2.34 o 
  -1   2   8     2357.91     2330.54     13.35 o 
   0   2   8     1978.98     1878.38     10.53 o 
   1   2   8     2358.99     2340.26     13.04 o 
   2   2   8      222.14      217.26      2.54 o 
   3   2   8       11.48        9.98      0.76 o 
   4   2   8       19.33       16.56      1.34 o 
   5   2   8       15.21       10.86      1.27 o 
   6   2   8       18.31       17.34      1.90 o 
  -6   3   8        1.77        1.34      1.37 o 
  -5   3   8       22.80       23.29      1.60 o 
  -4   3   8       57.84       56.79      2.08 o 
  -3   3   8       68.51       66.19      1.89 o 
  -2   3   8      506.30      490.13      4.23 o 
  -1   3   8      159.57      154.18      1.73 o 
   0   3   8       22.68       27.15      0.79 o 
   1   3   8      159.59      152.51      1.79 o 
   2   3   8      505.88      485.67      4.83 o 
   3   3   8       68.69       64.56      1.78 o 
   4   3   8       57.82       54.44      2.12 o 
   5   3   8       22.77       24.79      1.81 o 
   6   3   8        1.78        1.15      1.36 o 
  -6   4   8        0.56        0.15      1.44 o 
  -5   4   8       41.59       39.83      2.18 o 
  -4   4   8       19.26       15.95      1.22 o 
  -3   4   8       61.16       66.53      1.96 o 
  -2   4   8        8.92       11.29      0.79 o 
  -1   4   8       55.29       51.37      1.12 o 
   0   4   8      458.38      481.89      3.17 o 
   1   4   8       55.21       50.85      1.10 o 
   2   4   8        8.90       13.66      0.80 o 
   3   4   8       61.25       61.58      1.96 o 
   4   4   8       19.29       20.93      1.44 o 
   5   4   8       41.61       39.62      2.08 o 
   6   4   8        0.55        0.44      1.32 o 
  -6   5   8        5.79        6.23      1.82 o 
  -5   5   8       42.70       44.14      2.32 o 
  -4   5   8      163.63      171.72      3.07 o 
  -3   5   8       44.48       40.92      1.56 o 
  -2   5   8       48.57       47.32      1.96 o 
  -1   5   8      202.77      202.01      2.25 o 
   0   5   8      242.41      230.91      2.03 o 
   1   5   8      203.07      206.69      2.09 o 
   2   5   8       48.78       49.20      1.35 o 
   3   5   8       44.56       40.14      1.73 o 
   4   5   8      163.54      156.71      3.27 o 
   5   5   8       42.67       47.41      2.45 o 
   6   5   8        5.77        8.05      1.71 o 
  -6   6   8        2.80        0.35      1.75 o 
  -5   6   8        1.72        1.75      1.23 o 
  -4   6   8        5.40        4.32      0.96 o 
  -3   6   8      141.97      146.22      2.56 o 
  -2   6   8      103.83      106.31      2.22 o 
  -1   6   8      102.49       91.68      1.49 o 
   0   6   8       40.70       44.68      0.98 o 
   1   6   8      102.81       90.76      1.42 o 
   2   6   8      103.71      107.29      1.83 o 
   3   6   8      142.18      147.16      2.76 o 
   4   6   8        5.40        5.71      1.10 o 
   5   6   8        1.72        1.86      1.15 o 
   6   6   8        2.80        1.25      1.53 o 
  -5   7   8        1.89        0.72      1.23 o 
  -4   7   8       80.16       82.65      2.97 o 
  -3   7   8        1.13        1.41      0.72 o 
  -2   7   8       19.21       14.42      1.18 o 
  -1   7   8      170.52      175.96      2.34 o 
   0   7   8        0.38       -0.07      0.30 o 
   1   7   8      170.23      173.28      2.15 o 
   2   7   8       19.27       15.77      1.05 o 
   3   7   8        1.13        2.99      0.80 o 
   4   7   8       80.15       80.59      3.55 o 
   5   7   8        1.89        0.05      1.11 o 
  -5   8   8        1.00        1.91      1.20 o 
  -4   8   8       33.29       34.98      2.03 o 
  -3   8   8      907.41      886.59      9.59 o 
  -2   8   8       24.81       24.77      1.20 o 
  -1   8   8       55.80       54.88      1.50 o 
   0   8   8       41.14       34.43      1.08 o 
   1   8   8       55.44       57.53      1.41 o 
   2   8   8       24.67       26.19      1.31 o 
   3   8   8      907.28      890.90      9.17 o 
   4   8   8       33.23       34.22      2.14 o 
   5   8   8        1.00        0.64      1.31 o 
  -5   9   8        2.51        1.44      1.39 o 
  -4   9   8        9.60        7.45      1.64 o 
  -3   9   8       10.92        5.51      0.96 o 
  -2   9   8       46.73       44.86      1.86 o 
  -1   9   8       21.51       22.34      1.03 o 
   0   9   8      122.92      128.40      2.04 o 
   1   9   8       21.38       22.16      1.02 o 
   2   9   8       46.80       45.11      2.33 o 
   3   9   8       10.85       10.27      1.70 o 
   4   9   8        9.62        7.43      1.39 o 
   5   9   8        2.50        1.53      1.56 o 
  -5  10   8        1.81        1.76      1.57 o 
  -4  10   8        2.90        1.41      1.06 o 
  -3  10   8       91.10       95.52      2.89 o 
  -2  10   8       19.07       20.19      1.24 o 
  -1  10   8       45.34       37.73      1.53 o 
   0  10   8      428.17      420.98      4.59 o 
   1  10   8       45.39       36.80      1.42 o 
   2  10   8       19.04       17.29      1.15 o 
   3  10   8       91.15       85.39      3.04 o 
   4  10   8        2.88        1.68      1.07 o 
   5  10   8        1.82        1.76      1.43 o 
  -4  11   8       38.96       39.38      2.42 o 
  -3  11   8       32.71       33.11      2.05 o 
  -2  11   8       81.57       81.30      2.33 o 
  -1  11   8      118.95      127.14      2.49 o 
   0  11   8      118.88      115.16      2.35 o 
   1  11   8      118.83      124.00      2.59 o 
   2  11   8       81.61       78.06      2.30 o 
   3  11   8       32.64       35.80      2.11 o 
   4  11   8       38.82       43.41      2.44 o 
  -4  12   8        3.75        3.72      1.54 o 
  -3  12   8       26.11       26.62      1.92 o 
  -2  12   8       15.61       16.86      1.47 o 
  -1  12   8       15.16       18.84      1.30 o 
   0  12   8        1.03        0.57      0.74 o 
   1  12   8       15.24       18.27      1.60 o 
   2  12   8       15.59       14.48      1.76 o 
   3  12   8       26.10       26.90      2.03 o 
   4  12   8        3.78        2.51      1.31 o 
  -4  13   8        1.80        2.38      1.57 o 
  -3  13   8        1.10        0.31      1.10 o 
  -2  13   8       12.06       11.56      1.48 o 
  -1  13   8        0.03       -0.02      0.88 o 
   0  13   8      109.98      113.40      2.90 o 
   1  13   8        0.03        0.26      0.83 o 
   2  13   8       12.11       12.00      1.34 o 
   3  13   8        1.10        0.34      1.14 o 
   4  13   8        1.81        3.37      1.67 o 
  -3  14   8        7.79        8.78      2.15 o 
  -2  14   8       67.96       79.28      3.39 o 
  -1  14   8       24.37       23.43      1.81 o 
   0  14   8        1.35        1.40      0.98 o 
   1  14   8       24.41       26.12      1.91 o 
   2  14   8       67.83       75.69      3.37 o 
   3  14   8        7.78        3.96      2.09 o 
  -3  15   8        7.58        7.20      2.08 o 
  -2  15   8       50.35       64.25      5.40 o 
  -1  15   8        2.86        3.74      1.39 o 
   0  15   8        4.53        3.47      1.23 o 
   1  15   8        2.90        2.62      1.23 o 
   2  15   8       50.29       54.46      3.06 o 
   3  15   8        7.56        6.09      1.83 o 
  -2  16   8       13.62       19.08      3.95 o 
  -1  16   8       17.30       17.07      2.55 o 
   0  16   8        0.60       -0.01      1.28 o 
   1  16   8       17.24       16.95      2.25 o 
   2  16   8       13.60       15.81      2.07 o 
  -1  17   8        0.78        2.49      2.18 o 
   0  17   8        2.22        3.68      2.11 o 
   1  17   8        0.80        0.94      1.90 o 
   1   0   9       25.49       30.46      0.94 o 
   2   0   9      428.84      458.50      3.48 o 
   3   0   9       52.01       47.25      1.47 o 
   4   0   9       75.24       80.69      2.27 o 
   5   0   9       28.08       27.14      1.61 o 
   6   0   9        2.07        2.02      1.32 o 
  -6   1   9       14.04       15.70      1.83 o 
  -5   1   9       27.94       31.68      1.80 o 
  -4   1   9        0.05       -0.30      0.77 o 
  -3   1   9       74.20       76.83      2.02 o 
  -2   1   9      184.26      188.05      1.99 o 
  -1   1   9      405.50      383.13      2.74 o 
   0   1   9        1.29        0.59      0.25 o 
   1   1   9      405.71      386.00      3.09 o 
   2   1   9      184.19      182.18      1.99 o 
   3   1   9       74.11       78.51      2.19 o 
   4   1   9        0.05        0.58      0.70 o 
   5   1   9       27.97       33.76      2.05 o 
   6   1   9       14.08       17.00      2.59 o 
  -6   2   9        6.36        5.93      1.54 o 
  -5   2   9       20.59       21.67      1.58 o 
  -4   2   9       87.42       93.26      2.54 o 
  -3   2   9      457.82      479.39      4.91 o 
  -2   2   9       88.38       95.65      1.59 o 
  -1   2   9     1423.76     1419.85      8.30 o 
   0   2   9        3.24        2.95      0.38 o 
   1   2   9     1424.30     1421.23      8.75 o 
   2   2   9       88.75       91.18      1.54 o 
   3   2   9      458.14      473.44      4.78 o 
   4   2   9       87.37       94.69      2.52 o 
   5   2   9       20.61       20.30      1.76 o 
   6   2   9        6.37        4.63      1.48 o 
  -6   3   9        9.72        7.89      1.64 o 
  -5   3   9       15.93       15.73      1.43 o 
  -4   3   9       55.07       53.51      2.18 o 
  -3   3   9       29.43       29.87      1.27 o 
  -2   3   9      396.57      391.74      3.63 o 
  -1   3   9       32.04       39.49      0.85 o 
   0   3   9      361.29      394.30      2.74 o 
   1   3   9       32.11       38.07      0.94 o 
   2   3   9      397.25      399.05      3.70 o 
   3   3   9       29.41       29.98      1.36 o 
   4   3   9       54.96       50.84      2.07 o 
   5   3   9       15.92       17.78      1.69 o 
   6   3   9        9.69        8.13      1.68 o 
  -6   4   9        2.77        0.33      1.48 o 
  -5   4   9        5.00        4.67      1.23 o 
  -4   4   9       13.40       13.36      1.17 o 
  -3   4   9       67.27       61.50      1.94 o 
  -2   4   9      224.47      223.84      2.73 o 
  -1   4   9      298.27      286.06      2.26 o 
   0   4   9      481.76      456.17      3.11 o 
   1   4   9      297.89      282.68      2.54 o 
   2   4   9      224.59      217.86      2.73 o 
   3   4   9       67.18       61.52      1.86 o 
   4   4   9       13.38       11.36      1.23 o 
   5   4   9        5.01        4.12      1.27 o 
   6   4   9        2.77        4.02      1.47 o 
  -6   5   9        1.21        0.86      1.59 o 
  -5   5   9       52.38       57.17      2.62 o 
  -4   5   9       30.13       27.89      1.55 o 
  -3   5   9      101.71      105.86      2.28 o 
  -2   5   9       60.95       59.49      1.80 o 
  -1   5   9     1256.46     1328.18      8.63 o 
   0   5   9        7.64        5.96      0.41 o 
   1   5   9     1255.50     1320.22      7.88 o 
   2   5   9       60.93       59.73      1.38 o 
   3   5   9      101.67      105.88      2.41 o 
   4   5   9       30.21       31.40      1.86 o 
   5   5   9       52.50       59.89      2.73 o 
   6   5   9        1.21        1.60      1.45 o 
  -5   6   9        1.48       -0.11      1.09 o 
  -4   6   9       36.51       37.32      2.00 o 
  -3   6   9       48.58       51.89      1.83 o 
  -2   6   9      220.22      218.94      3.01 o 
  -1   6   9       34.13       33.55      1.13 o 
   0   6   9       62.11       66.43      1.09 o 
   1   6   9       34.07       33.94      1.20 o 
   2   6   9      219.81      227.80      2.63 o 
   3   6   9       48.54       51.15      1.92 o 
   4   6   9       36.46       35.64      1.90 o 
   5   6   9        1.49        1.23      1.12 o 
  -5   7   9        1.49        1.66      1.24 o 
  -4   7   9        3.53        3.24      1.01 o 
  -3   7   9       12.82        9.67      1.29 o 
  -2   7   9      164.85      171.02      2.66 o 
  -1   7   9       39.53       33.49      1.21 o 
   0   7   9       24.43       17.75      0.71 o 
   1   7   9       39.54       34.05      1.33 o 
   2   7   9      164.61      171.83      3.26 o 
   3   7   9       12.82       11.88      1.08 o 
   4   7   9        3.54        2.72      1.02 o 
   5   7   9        1.51        0.60      1.09 o 
  -5   8   9        2.79        6.45      1.53 o 
  -4   8   9       11.36        8.43      1.27 o 
  -3   8   9      377.97      398.06      6.00 o 
  -2   8   9      145.40      144.71      2.52 o 
  -1   8   9      309.77      311.23      3.42 o 
   0   8   9       96.42       82.71      1.47 o 
   1   8   9      309.94      316.85      3.19 o 
   2   8   9      145.42      144.02      2.32 o 
   3   8   9      377.96      407.39      5.39 o 
   4   8   9       11.31        9.59      1.40 o 
   5   8   9        2.79        1.80      1.31 o 
  -5   9   9        0.88        0.08      1.30 o 
  -4   9   9       17.49       13.74      1.54 o 
  -3   9   9       45.41       47.85      2.13 o 
  -2   9   9        2.36        2.99      0.76 o 
  -1   9   9      206.31      203.50      2.78 o 
   0   9   9       36.89       44.96      1.47 o 
   1   9   9      206.88      201.43      3.52 o 
   2   9   9        2.36        2.81      0.70 o 
   3   9   9       45.48       48.84      2.19 o 
   4   9   9       17.56       16.37      1.97 o 
   5   9   9        0.87       -0.15      1.27 o 
  -5  10   9        5.97        3.83      1.52 o 
  -4  10   9       52.47       60.87      2.87 o 
  -3  10   9       39.16       43.70      2.18 o 
  -2  10   9       73.30       73.79      2.67 o 
  -1  10   9       23.29       21.70      1.14 o 
   0  10   9        0.06        1.25      0.60 o 
   1  10   9       23.23       26.74      1.29 o 
   2  10   9       73.39       73.08      2.69 o 
   3  10   9       39.22       35.49      1.95 o 
   4  10   9       52.45       51.89      2.74 o 
   5  10   9        5.97        8.32      1.78 o 
  -4  11   9        3.03        3.89      1.37 o 
  -3  11   9       33.60       36.26      2.00 o 
  -2  11   9       38.89       37.41      1.74 o 
  -1  11   9      228.40      224.37      3.47 o 
   0  11   9       91.35       88.06      2.22 o 
   1  11   9      228.51      219.73      3.59 o 
   2  11   9       39.02       37.26      1.64 o 
   3  11   9       33.58       34.25      2.10 o 
   4  11   9        3.04        2.55      1.27 o 
  -4  12   9        3.02        4.37      1.60 o 
  -3  12   9       13.29       17.56      1.67 o 
  -2  12   9       17.08       16.53      1.35 o 
  -1  12   9      130.48      129.64      3.47 o 
   0  12   9       81.81       68.57      2.48 o 
   1  12   9      130.35      122.36      3.08 o 
   2  12   9       17.11       15.24      1.55 o 
   3  12   9       13.28       17.24      1.81 o 
   4  12   9        3.01        3.55      1.39 o 
  -4  13   9        7.74        5.89      1.70 o 
  -3  13   9       14.14       15.68      1.73 o 
  -2  13   9        6.84        7.43      1.46 o 
  -1  13   9        2.84        2.11      0.98 o 
   0  13   9       47.87       43.46      2.59 o 
   1  13   9        2.85        2.15      0.92 o 
   2  13   9        6.82        7.29      1.70 o 
   3  13   9       14.17       17.86      2.14 o 
   4  13   9        7.71        5.90      1.80 o 
  -3  14   9       55.63       65.82      3.60 o 
  -2  14   9        4.09        3.76      1.37 o 
  -1  14   9       53.70       55.86      2.60 o 
   0  14   9        0.62        0.86      0.93 o 
   1  14   9       53.65       58.81      2.74 o 
   2  14   9        4.10        3.86      1.16 o 
   3  14   9       55.55       59.06      3.50 o 
  -3  15   9        4.19        5.03      2.01 o 
  -2  15   9       14.96       13.70      2.29 o 
  -1  15   9       29.53       24.30      2.09 o 
   0  15   9       21.97       19.10      2.57 o 
   1  15   9       29.48       23.44      1.97 o 
   2  15   9       14.97       12.64      1.85 o 
   3  15   9        4.17        1.67      1.90 o 
  -2  16   9        8.64        8.55      2.15 o 
  -1  16   9        7.60        7.64      2.28 o 
   0  16   9        0.24        1.50      1.52 o 
   1  16   9        7.59        8.78      1.69 o 
   2  16   9        8.63        7.08      1.81 o 
   0  17   9        3.23        0.01      1.96 o 
   0   0  10      308.57      322.35      4.14 o 
   1   0  10      103.05       98.92      1.32 o 
   2   0  10       35.56       31.76      0.92 o 
   3   0  10        4.13        5.50      0.66 o 
   4   0  10       88.23       82.36      2.35 o 
   5   0  10        2.10        1.34      0.92 o 
   6   0  10        2.59        3.14      1.36 o 
  -6   1  10        0.01        0.54      1.31 o 
  -5   1  10        2.80        2.25      0.99 o 
  -4   1  10        3.63        4.86      0.92 o 
  -3   1  10       75.13       79.37      2.25 o 
  -2   1  10      318.62      331.44      3.11 o 
  -1   1  10       39.80       39.64      0.83 o 
   0   1  10      681.72      636.29      5.03 o 
   1   1  10       39.68       41.44      1.03 o 
   2   1  10      318.74      330.21      2.91 o 
   3   1  10       75.04       77.63      1.88 o 
   4   1  10        3.64        3.71      0.85 o 
   5   1  10        2.80        1.70      1.00 o 
   6   1  10        0.01       -0.57      1.41 o 
  -6   2  10        3.84        2.18      1.38 o 
  -5   2  10        4.78        2.78      1.04 o 
  -4   2  10       52.61       51.75      2.12 o 
  -3   2  10      119.00      115.94      2.27 o 
  -2   2  10      450.95      449.82      3.74 o 
  -1   2  10     1957.32     2030.42     11.08 o 
   0   2  10      720.69      761.98      5.20 o 
   1   2  10     1956.47     2016.89     11.63 o 
   2   2  10      451.12      447.86      3.92 o 
   3   2  10      118.88      117.02      2.37 o 
   4   2  10       52.61       56.12      2.52 o 
   5   2  10        4.80        4.58      1.13 o 
   6   2  10        3.83        5.68      1.58 o 
  -6   3  10        0.21       -0.48      1.31 o 
  -5   3  10        6.20        5.53      1.14 o 
  -4   3  10       18.63       17.40      1.32 o 
  -3   3  10       63.56       65.27      1.90 o 
  -2   3  10      244.06      250.62      2.76 o 
  -1   3  10      579.85      528.10      3.47 o 
   0   3  10      462.59      467.30      3.37 o 
   1   3  10      579.70      534.05      3.99 o 
   2   3  10      243.99      244.81      2.77 o 
   3   3  10       63.36       61.05      1.99 o 
   4   3  10       18.62       19.26      1.38 o 
   5   3  10        6.20        6.25      1.25 o 
   6   3  10        0.21       -1.31      1.31 o 
  -6   4  10        1.83        0.95      1.48 o 
  -5   4  10        4.84        2.72      1.06 o 
  -4   4  10        5.06        4.95      0.93 o 
  -3   4  10       89.48       89.29      2.45 o 
  -2   4  10       91.89       99.83      1.88 o 
  -1   4  10       27.81       23.30      0.65 o 
   0   4  10       29.03       30.00      0.79 o 
   1   4  10       27.69       22.94      0.78 o 
   2   4  10       91.80      101.85      1.79 o 
   3   4  10       89.33       89.52      2.60 o 
   4   4  10        5.06        4.17      1.03 o 
   5   4  10        4.85        2.93      1.17 o 
   6   4  10        1.83        1.54      1.45 o 
  -5   5  10        5.80        3.82      1.17 o 
  -4   5  10       68.22       63.90      2.27 o 
  -3   5  10       19.66       23.33      1.34 o 
  -2   5  10        3.02        1.25      0.55 o 
  -1   5  10      440.02      433.75      3.84 o 
   0   5  10      190.67      209.12      1.96 o 
   1   5  10      440.30      438.52      3.39 o 
   2   5  10        3.03        2.00      0.52 o 
   3   5  10       19.69       20.79      1.21 o 
   4   5  10       68.17       66.62      2.62 o 
   5   5  10        5.76        4.68      1.25 o 
  -5   6  10       21.36       20.85      1.83 o 
  -4   6  10       78.74       80.17      2.59 o 
  -3   6  10       63.33       65.28      2.16 o 
  -2   6  10      112.47       98.92      2.07 o 
  -1   6  10       60.45       60.79      1.45 o 
   0   6  10      703.23      739.29      4.86 o 
   1   6  10       60.52       62.06      1.31 o 
   2   6  10      112.30       96.47      2.06 o 
   3   6  10       63.41       70.08      2.24 o 
   4   6  10       78.68       72.24      2.77 o 
   5   6  10       21.38       18.95      1.77 o 
  -5   7  10        2.04        0.16      1.34 o 
  -4   7  10        3.65        4.24      1.04 o 
  -3   7  10       62.81       58.43      2.27 o 
  -2   7  10      282.94      258.49      3.45 o 
  -1   7  10       53.87       50.99      1.48 o 
   0   7  10        6.21        6.89      0.51 o 
   1   7  10       53.96       50.67      1.32 o 
   2   7  10      283.14      267.45      3.80 o 
   3   7  10       62.79       62.95      2.19 o 
   4   7  10        3.64        2.38      1.02 o 
   5   7  10        2.04        1.05      1.13 o 
  -5   8  10        2.53        4.64      1.49 o 
  -4   8  10       83.38       82.81      3.26 o 
  -3   8  10       99.39      106.75      2.86 o 
  -2   8  10      399.10      400.31      4.99 o 
  -1   8  10       39.12       37.51      1.35 o 
   0   8  10      110.47      128.49      1.92 o 
   1   8  10       39.09       37.22      1.23 o 
   2   8  10      398.77      399.92      4.43 o 
   3   8  10       99.59      102.01      2.97 o 
   4   8  10       83.33       82.76      3.22 o 
   5   8  10        2.53        0.32      1.24 o 
  -5   9  10        0.10        0.79      1.47 o 
  -4   9  10        5.58        5.91      1.35 o 
  -3   9  10       10.74        9.61      1.14 o 
  -2   9  10       12.47       10.73      1.14 o 
  -1   9  10       40.86       40.31      1.47 o 
   0   9  10       16.04       17.33      1.25 o 
   1   9  10       40.72       40.66      1.41 o 
   2   9  10       12.50       10.66      0.91 o 
   3   9  10       10.73        9.11      1.20 o 
   4   9  10        5.54        4.60      1.29 o 
   5   9  10        0.10        0.18      1.36 o 
  -5  10  10        0.47        0.27      1.72 o 
  -4  10  10        2.95        2.78      1.26 o 
  -3  10  10       18.81       17.01      1.42 o 
  -2  10  10       53.13       49.27      1.94 o 
  -1  10  10        1.92        1.96      0.64 o 
   0  10  10       17.08       21.50      1.21 o 
   1  10  10        1.95        3.11      0.73 o 
   2  10  10       53.12       47.54      1.73 o 
   3  10  10       18.84       16.86      1.41 o 
   4  10  10        2.96        3.39      1.30 o 
   5  10  10        0.47       -1.15      1.40 o 
  -4  11  10        1.97        1.17      1.29 o 
  -3  11  10        7.13        6.94      1.18 o 
  -2  11  10        2.57        1.91      0.82 o 
  -1  11  10       10.00        7.84      0.98 o 
   0  11  10        3.64        0.83      0.69 o 
   1  11  10       10.02        6.81      0.94 o 
   2  11  10        2.57        1.00      0.73 o 
   3  11  10        7.13        4.46      1.09 o 
   4  11  10        1.95        1.75      1.23 o 
  -4  12  10        3.61        1.62      1.40 o 
  -3  12  10       14.84       12.92      1.79 o 
  -2  12  10        7.07        7.53      1.14 o 
  -1  12  10       30.84       26.23      1.60 o 
   0  12  10        0.41        1.72      0.85 o 
   1  12  10       30.95       25.80      1.91 o 
   2  12  10        7.12        5.49      1.06 o 
   3  12  10       14.84       11.62      1.36 o 
   4  12  10        3.59        3.48      1.33 o 
  -3  13  10        8.79        6.54      1.68 o 
  -2  13  10       26.59       30.16      2.05 o 
  -1  13  10        9.29        8.57      1.21 o 
   0  13  10       29.76       21.92      1.63 o 
   1  13  10        9.30        8.89      1.20 o 
   2  13  10       26.63       30.63      1.90 o 
   3  13  10        8.82        8.35      1.38 o 
  -3  14  10       14.58       18.81      2.43 o 
  -2  14  10        0.02        0.98      1.26 o 
  -1  14  10       12.69        8.75      1.38 o 
   0  14  10       28.18       30.00      1.99 o 
   1  14  10       12.70        8.66      1.59 o 
   2  14  10        0.02        0.56      1.05 o 
   3  14  10       14.54       16.40      2.09 o 
  -2  15  10        7.03        7.04      2.01 o 
  -1  15  10       22.52       27.15      2.54 o 
   0  15  10        0.43       -0.18      1.21 o 
   1  15  10       22.44       23.84      2.13 o 
   2  15  10        6.99        9.00      1.70 o 
  -1  16  10        7.56        7.64      2.23 o 
   0  16  10       10.77       12.03      2.06 o 
   1  16  10        7.58        9.88      1.76 o 
   1   0  11      701.20      750.94      5.26 o 
   2   0  11      236.06      245.35      2.73 o 
   3   0  11        0.38        1.07      0.57 o 
   4   0  11       54.27       56.42      2.07 o 
   5   0  11        7.81        8.78      1.23 o 
   6   0  11        0.24       -0.22      1.30 o 
  -6   1  11        3.33        2.81      1.39 o 
  -5   1  11       17.45       14.73      2.04 o 
  -4   1  11       50.81       52.94      2.21 o 
  -3   1  11       49.56       45.02      1.99 o 
  -2   1  11      225.20      235.39      2.66 o 
  -1   1  11      387.54      431.64      3.24 o 
   0   1  11       64.79       90.46      1.43 o 
   1   1  11      387.70      423.95      3.65 o 
   2   1  11      225.22      230.05      2.58 o 
   3   1  11       49.49       43.74      1.60 o 
   4   1  11       50.68       57.46      2.10 o 
   5   1  11       17.41       19.95      1.73 o 
   6   1  11        3.32        2.30      1.53 o 
  -6   2  11        6.60        5.02      1.47 o 
  -5   2  11        0.08        0.10      1.02 o 
  -4   2  11       79.67       81.35      2.70 o 
  -3   2  11      146.75      140.10      2.54 o 
  -2   2  11      351.35      314.80      3.99 o 
  -1   2  11      194.94      173.90      1.77 o 
   0   2  11       37.69       29.91      0.83 o 
   1   2  11      194.96      172.28      1.89 o 
   2   2  11      351.66      313.03      3.14 o 
   3   2  11      146.55      149.26      2.95 o 
   4   2  11       79.85       79.20      3.84 o 
   5   2  11        0.08       -0.61      0.95 o 
   6   2  11        6.60        5.27      1.57 o 
  -6   3  11        1.70        1.62      1.56 o 
  -5   3  11       13.36       13.07      1.48 o 
  -4   3  11       39.18       39.59      1.94 o 
  -3   3  11      206.84      203.02      3.32 o 
  -2   3  11       81.88       87.71      1.66 o 
  -1   3  11      395.95      374.28      2.96 o 
   0   3  11       88.66       85.31      1.21 o 
   1   3  11      396.00      367.31      3.15 o 
   2   3  11       81.55       88.63      1.71 o 
   3   3  11      206.71      209.33      3.23 o 
   4   3  11       39.12       38.43      2.13 o 
   5   3  11       13.34       13.43      1.53 o 
   6   3  11        1.70        2.38      1.51 o 
  -5   4  11        4.05        4.53      1.22 o 
  -4   4  11       11.59        9.41      1.16 o 
  -3   4  11      362.31      360.07      4.55 o 
  -2   4  11        5.33        3.28      0.58 o 
  -1   4  11      268.54      269.38      2.45 o 
   0   4  11      134.01      146.93      1.60 o 
   1   4  11      268.77      268.31      2.74 o 
   2   4  11        5.33        4.47      0.59 o 
   3   4  11      362.19      360.29      4.68 o 
   4   4  11       11.66       10.70      1.25 o 
   5   4  11        4.06        4.47      1.35 o 
  -5   5  11       15.83       14.80      1.65 o 
  -4   5  11       14.75       13.36      1.28 o 
  -3   5  11       17.45       16.71      1.21 o 
  -2   5  11        7.37        9.70      0.85 o 
  -1   5  11      563.43      598.17      5.01 o 
   0   5  11      314.69      316.64      2.60 o 
   1   5  11      562.47      602.74      4.52 o 
   2   5  11        7.35        8.12      0.74 o 
   3   5  11       17.47       18.12      1.19 o 
   4   5  11       14.71       11.67      1.32 o 
   5   5  11       15.85       15.05      1.73 o 
  -5   6  11        2.22        3.01      1.31 o 
  -4   6  11        8.26        9.39      1.23 o 
  -3   6  11       14.57       15.93      1.20 o 
  -2   6  11       15.20       17.24      1.08 o 
  -1   6  11      237.48      238.90      2.78 o 
   0   6  11      571.93      577.85      4.01 o 
   1   6  11      237.33      245.41      2.84 o 
   2   6  11       15.19       15.32      0.99 o 
   3   6  11       14.52       17.20      1.26 o 
   4   6  11        8.29       11.84      1.37 o 
   5   6  11        2.22        1.61      1.18 o 
  -5   7  11        4.00        3.94      1.48 o 
  -4   7  11       30.60       30.97      1.97 o 
  -3   7  11       11.10       13.84      1.18 o 
  -2   7  11      169.41      176.16      2.84 o 
  -1   7  11      312.97      318.55      3.51 o 
   0   7  11       46.01       55.75      1.31 o 
   1   7  11      313.16      319.16      3.31 o 
   2   7  11      169.29      176.43      3.54 o 
   3   7  11       11.14       12.19      1.18 o 
   4   7  11       30.63       28.20      2.40 o 
   5   7  11        3.99        3.17      1.29 o 
  -5   8  11        3.91        4.21      1.70 o 
  -4   8  11        7.93        5.55      1.31 o 
  -3   8  11        6.21        3.93      0.96 o 
  -2   8  11      253.41      250.16      3.50 o 
  -1   8  11      231.87      223.98      2.95 o 
   0   8  11       28.04       20.48      1.01 o 
   1   8  11      232.21      222.86      2.78 o 
   2   8  11      253.26      242.75      3.57 o 
   3   8  11        6.24        6.79      1.00 o 
   4   8  11        7.90        7.11      1.40 o 
   5   8  11        3.90        0.74      1.29 o 
  -5   9  11        6.57        6.99      1.68 o 
  -4   9  11       16.57       17.64      1.76 o 
  -3   9  11        4.09        3.10      0.92 o 
  -2   9  11       58.33       53.49      2.21 o 
  -1   9  11      147.24      145.38      2.41 o 
   0   9  11       37.16       34.36      1.43 o 
   1   9  11      147.28      148.00      2.33 o 
   2   9  11       58.30       52.64      1.98 o 
   3   9  11        4.05        3.06      0.92 o 
   4   9  11       16.54       20.11      1.84 o 
   5   9  11        6.56        3.84      1.53 o 
  -4  10  11       28.97       34.75      2.44 o 
  -3  10  11        4.11        3.49      0.98 o 
  -2  10  11       54.42       52.96      2.81 o 
  -1  10  11       87.77       87.72      2.20 o 
   0  10  11      182.32      167.29      3.00 o 
   1  10  11       87.85       86.79      2.23 o 
   2  10  11       54.33       55.28      2.11 o 
   3  10  11        4.18        1.62      0.91 o 
   4  10  11       29.08       30.14      2.35 o 
  -4  11  11        4.72        1.58      1.39 o 
  -3  11  11        8.10        4.76      1.22 o 
  -2  11  11        1.90        2.41      0.88 o 
  -1  11  11      187.43      183.84      3.23 o 
   0  11  11      200.73      176.23      3.14 o 
   1  11  11      187.16      189.11      3.74 o 
   2  11  11        1.92        0.24      0.80 o 
   3  11  11        8.07        3.87      1.03 o 
   4  11  11        4.73        6.21      1.38 o 
  -4  12  11        3.88        2.15      1.53 o 
  -3  12  11        0.28       -1.07      1.07 o 
  -2  12  11        5.67        3.30      1.07 o 
  -1  12  11      208.00      225.58      3.93 o 
   0  12  11       13.80       14.38      1.22 o 
   1  12  11      208.10      221.73      4.00 o 
   2  12  11        5.60        2.95      1.11 o 
   3  12  11        0.28       -0.07      0.97 o 
   4  12  11        3.90        2.64      1.30 o 
  -3  13  11        8.68        7.57      1.82 o 
  -2  13  11        6.19        5.91      1.33 o 
  -1  13  11        8.59        6.40      1.20 o 
   0  13  11        4.60        1.67      1.23 o 
   1  13  11        8.52        7.02      1.18 o 
   2  13  11        6.25        5.44      1.78 o 
   3  13  11        8.68        8.92      1.60 o 
  -3  14  11        1.94        0.97      1.68 o 
  -2  14  11       37.93       50.30      3.39 o 
  -1  14  11       18.82       20.35      2.02 o 
   0  14  11        0.86        0.09      1.04 o 
   1  14  11       18.67       18.91      1.76 o 
   2  14  11       37.96       48.76      2.95 o 
   3  14  11        1.96        2.76      1.59 o 
  -2  15  11       10.30        7.68      2.16 o 
  -1  15  11       23.45       27.27      2.32 o 
   0  15  11        0.00        0.85      1.25 o 
   1  15  11       23.41       32.72      2.44 o 
   2  15  11       10.33        7.76      1.87 o 
  -1  16  11        0.95        1.76      1.99 o 
   0  16  11        2.84        5.20      1.72 o 
   1  16  11        0.96        0.57      1.43 o 
   0   0  12      524.93      472.38      5.72 o 
   1   0  12        4.33        3.39      0.40 o 
   2   0  12        0.69        0.58      0.42 o 
   3   0  12      455.94      472.50      5.46 o 
   4   0  12      119.47      121.92      3.13 o 
   5   0  12        8.85        8.41      1.32 o 
   6   0  12        1.07        0.72      1.47 o 
  -6   1  12        6.97        4.96      1.51 o 
  -5   1  12        5.58        6.38      1.26 o 
  -4   1  12       12.83       14.27      1.26 o 
  -3   1  12      173.85      173.33      2.85 o 
  -2   1  12      249.94      244.67      2.77 o 
  -1   1  12      256.77      273.20      2.50 o 
   0   1  12      498.63      540.12      4.26 o 
   1   1  12      257.12      268.89      2.77 o 
   2   1  12      249.69      246.86      3.84 o 
   3   1  12      173.88      175.08      2.69 o 
   4   1  12       12.86       15.51      1.29 o 
   5   1  12        5.61        4.31      1.27 o 
   6   1  12        6.97        4.93      1.69 o 
  -6   2  12        1.93        2.33      1.43 o 
  -5   2  12        6.90        5.04      1.22 o 
  -4   2  12       14.76       13.59      1.32 o 
  -3   2  12       58.90       64.51      1.99 o 
  -2   2  12      241.30      236.87      3.02 o 
  -1   2  12      553.33      547.52      4.25 o 
   0   2  12      185.07      175.91      1.79 o 
   1   2  12      552.50      550.64      4.15 o 
   2   2  12      241.47      233.99      3.19 o 
   3   2  12       58.92       59.21      1.99 o 
   4   2  12       14.74       13.61      1.31 o 
   5   2  12        6.87        8.05      1.46 o 
   6   2  12        1.93        2.63      1.67 o 
  -5   3  12        3.53        3.15      1.18 o 
  -4   3  12       64.90       66.49      2.51 o 
  -3   3  12      190.40      185.07      3.20 o 
  -2   3  12      294.11      308.34      3.60 o 
  -1   3  12      945.66      928.18      5.82 o 
   0   3  12      249.06      269.48      2.54 o 
   1   3  12      945.85      927.83      6.27 o 
   2   3  12      293.92      312.74      3.28 o 
   3   3  12      190.63      183.15      3.38 o 
   4   3  12       64.88       64.48      3.47 o 
   5   3  12        3.53        3.03      1.20 o 
  -5   4  12        8.23        7.55      1.32 o 
  -4   4  12       36.52       36.26      1.89 o 
  -3   4  12       92.16       90.53      3.26 o 
  -2   4  12       92.55       91.89      2.25 o 
  -1   4  12      312.43      333.23      3.18 o 
   0   4  12        6.91        5.41      0.47 o 
   1   4  12      312.81      336.57      3.28 o 
   2   4  12       92.53       95.62      1.85 o 
   3   4  12       92.21       93.13      2.43 o 
   4   4  12       36.59       36.25      1.97 o 
   5   4  12        8.19        7.55      1.44 o 
  -5   5  12        7.00        7.52      1.42 o 
  -4   5  12        0.75        2.92      0.95 o 
  -3   5  12      169.61      161.07      3.01 o 
  -2   5  12       89.53       90.29      2.14 o 
  -1   5  12      222.13      218.08      2.69 o 
   0   5  12       37.92       42.73      1.02 o 
   1   5  12      222.05      220.13      2.42 o 
   2   5  12       89.52       89.58      1.91 o 
   3   5  12      169.74      161.14      2.82 o 
   4   5  12        0.76        2.23      0.96 o 
   5   5  12        6.99        8.09      1.45 o 
  -5   6  12        8.64        5.00      1.86 o 
  -4   6  12       65.71       64.81      2.62 o 
  -3   6  12        1.45        2.50      0.82 o 
  -2   6  12      110.31      109.73      3.19 o 
  -1   6  12       68.08       65.57      1.75 o 
   0   6  12      112.65      116.92      1.55 o 
   1   6  12       68.07       68.07      1.58 o 
   2   6  12      110.20      111.44      2.18 o 
   3   6  12        1.41        1.06      0.72 o 
   4   6  12       65.85       65.97      2.68 o 
   5   6  12        8.66        8.06      1.46 o 
  -5   7  12        0.91        1.63      1.44 o 
  -4   7  12       31.77       39.53      2.10 o 
  -3   7  12      203.66      196.01      3.37 o 
  -2   7  12      322.01      314.68      4.19 o 
  -1   7  12       99.08       99.83      1.95 o 
   0   7  12       56.27       55.47      1.41 o 
   1   7  12       98.93      105.61      1.85 o 
   2   7  12      321.77      312.17      4.17 o 
   3   7  12      203.64      202.74      4.04 o 
   4   7  12       31.73       32.70      2.04 o 
   5   7  12        0.92        0.78      1.20 o 
  -5   8  12        2.74        3.25      1.66 o 
  -4   8  12       22.63       18.94      1.74 o 
  -3   8  12       81.61       82.16      2.64 o 
  -2   8  12       21.82       21.20      1.29 o 
  -1   8  12      253.05      260.79      3.29 o 
   0   8  12      103.47      100.89      2.16 o 
   1   8  12      253.52      262.90      3.20 o 
   2   8  12       21.97       23.38      1.38 o 
   3   8  12       81.75       81.81      3.00 o 
   4   8  12       22.63       18.85      1.67 o 
   5   8  12        2.72        4.59      1.49 o 
  -5   9  12        2.97        2.53      1.68 o 
  -4   9  12       10.43        8.99      1.59 o 
  -3   9  12        8.12        5.30      1.04 o 
  -2   9  12      159.10      156.94      2.85 o 
  -1   9  12      169.45      170.33      2.70 o 
   0   9  12       54.36       51.65      2.15 o 
   1   9  12      169.74      168.08      3.15 o 
   2   9  12      159.37      150.18      3.65 o 
   3   9  12        8.11        5.18      1.37 o 
   4   9  12       10.42        8.94      1.46 o 
   5   9  12        2.97        0.40      1.50 o 
  -4  10  12        8.72        5.73      1.51 o 
  -3  10  12        1.55        1.43      0.92 o 
  -2  10  12        0.86        1.33      0.83 o 
  -1  10  12       78.45       76.43      2.18 o 
   0  10  12       58.42       54.12      1.97 o 
   1  10  12       78.46       73.72      2.19 o 
   2  10  12        0.86        1.62      0.80 o 
   3  10  12        1.53        1.59      0.95 o 
   4  10  12        8.73        6.66      1.40 o 
  -4  11  12       19.73       21.77      2.14 o 
  -3  11  12       15.07       12.59      1.50 o 
  -2  11  12       55.59       61.17      2.27 o 
  -1  11  12       32.09       32.76      1.76 o 
   0  11  12       49.48       46.38      1.94 o 
   1  11  12       32.03       33.24      1.78 o 
   2  11  12       55.65       63.36      2.55 o 
   3  11  12       15.08       11.57      1.32 o 
   4  11  12       19.73       20.05      2.30 o 
  -4  12  12        3.64        4.65      1.63 o 
  -3  12  12        0.48        1.38      1.12 o 
  -2  12  12       38.68       37.66      1.98 o 
  -1  12  12       64.34       64.05      2.47 o 
   0  12  12       26.02       31.27      1.79 o 
   1  12  12       64.55       63.34      2.48 o 
   2  12  12       38.75       35.08      2.09 o 
   3  12  12        0.48        0.05      0.98 o 
   4  12  12        3.61        4.66      1.45 o 
  -3  13  12        8.58       15.86      2.20 o 
  -2  13  12        9.68        7.52      1.34 o 
  -1  13  12        6.28        4.50      1.15 o 
   0  13  12        1.61        0.53      1.01 o 
   1  13  12        6.31        5.78      1.15 o 
   2  13  12        9.71        7.93      1.55 o 
   3  13  12        8.57       12.61      1.74 o 
  -3  14  12        2.69        1.85      1.73 o 
  -2  14  12        9.21        6.45      1.91 o 
  -1  14  12       14.97       16.92      1.78 o 
   0  14  12        6.26        3.69      1.20 o 
   1  14  12       15.05       15.59      1.71 o 
   2  14  12        9.19        8.58      1.65 o 
   3  14  12        2.68        2.64      1.73 o 
  -2  15  12       42.85       52.10      3.83 o 
  -1  15  12        1.60        0.65      1.34 o 
   0  15  12        0.24       -0.68      1.16 o 
   1  15  12        1.60       -0.09      1.35 o 
   2  15  12       42.78       48.25      3.30 o 
  -1  16  12        3.72        4.56      2.22 o 
   0  16  12       13.74       13.98      2.21 o 
   1  16  12        3.74        3.43      1.66 o 
   1   0  13      211.66      243.25      2.52 o 
   2   0  13        3.36        3.93      0.58 o 
   3   0  13       74.80       69.61      2.12 o 
   4   0  13       70.01       74.25      2.57 o 
   5   0  13       16.44       17.52      1.76 o 
  -5   1  13        0.44       -0.52      1.02 o 
  -4   1  13        4.80        3.32      0.90 o 
  -3   1  13        8.47        8.47      0.95 o 
  -2   1  13       49.79       54.03      1.40 o 
  -1   1  13      229.25      246.43      2.75 o 
   0   1  13      451.65      434.69      3.46 o 
   1   1  13      229.59      255.37      2.74 o 
   2   1  13       49.65       53.00      1.69 o 
   3   1  13        8.43        9.12      0.88 o 
   4   1  13        4.81        4.22      0.95 o 
   5   1  13        0.44        0.86      1.13 o 
  -5   2  13        7.62        7.48      1.35 o 
  -4   2  13       57.55       61.43      2.45 o 
  -3   2  13       37.80       40.59      1.66 o 
  -2   2  13       93.72       86.39      1.89 o 
  -1   2  13      120.15      111.22      1.58 o 
   0   2  13        6.44        8.61      0.55 o 
   1   2  13      120.14      109.47      2.09 o 
   2   2  13       93.55       85.70      1.92 o 
   3   2  13       37.87       38.98      1.72 o 
   4   2  13       57.58       56.11      2.36 o 
   5   2  13        7.63        6.40      1.36 o 
  -5   3  13        3.47        4.89      1.25 o 
  -4   3  13        2.35        3.36      0.99 o 
  -3   3  13      121.39      121.15      2.79 o 
  -2   3  13      121.93      137.57      2.31 o 
  -1   3  13      253.23      251.85      2.65 o 
   0   3  13       67.18       65.58      1.21 o 
   1   3  13      253.82      250.33      2.72 o 
   2   3  13      122.23      127.78      2.16 o 
   3   3  13      121.41      122.05      3.42 o 
   4   3  13        2.38        1.24      0.97 o 
   5   3  13        3.49        3.76      1.28 o 
  -5   4  13        6.60        8.78      1.38 o 
  -4   4  13       74.75       65.89      2.53 o 
  -3   4  13       97.91       93.92      2.65 o 
  -2   4  13      730.53      754.91      7.41 o 
  -1   4  13       36.69       31.88      1.06 o 
   0   4  13      751.75      737.12      4.94 o 
   1   4  13       36.66       33.76      1.16 o 
   2   4  13      729.75      745.36      6.07 o 
   3   4  13       97.88       92.78      2.62 o 
   4   4  13       74.80       62.31      2.59 o 
   5   4  13        6.61        6.72      1.45 o 
  -5   5  13        7.45       12.96      1.62 o 
  -4   5  13       15.63       18.56      1.48 o 
  -3   5  13       75.07       74.09      2.42 o 
  -2   5  13       61.10       58.42      1.92 o 
  -1   5  13       87.38       80.01      1.71 o 
   0   5  13      224.63      216.01      2.67 o 
   1   5  13       86.96       81.33      1.74 o 
   2   5  13       61.20       61.30      2.10 o 
   3   5  13       75.11       77.70      2.42 o 
   4   5  13       15.66       13.81      1.49 o 
   5   5  13        7.49        7.05      1.54 o 
  -5   6  13       23.52       25.01      2.21 o 
  -4   6  13       15.16       15.89      1.54 o 
  -3   6  13       35.88       33.62      1.72 o 
  -2   6  13      136.61      135.03      2.54 o 
  -1   6  13       64.51       71.76      1.85 o 
   0   6  13       58.95       60.59      1.31 o 
   1   6  13       64.50       70.03      1.78 o 
   2   6  13      136.49      131.52      2.69 o 
   3   6  13       35.87       39.84      1.74 o 
   4   6  13       15.16       15.96      1.60 o 
   5   6  13       23.52       26.79      2.60 o 
  -5   7  13        1.51        0.27      1.46 o 
  -4   7  13       25.55       31.36      1.92 o 
  -3   7  13       16.53       13.96      1.21 o 
  -2   7  13       96.17       97.08      2.37 o 
  -1   7  13      126.91      118.70      2.14 o 
   0   7  13        0.19        0.26      0.46 o 
   1   7  13      127.12      120.21      2.86 o 
   2   7  13       95.98       97.59      2.33 o 
   3   7  13       16.61       15.86      1.25 o 
   4   7  13       25.56       29.28      2.52 o 
   5   7  13        1.51        4.49      1.33 o 
  -5   8  13        1.94        2.31      1.73 o 
  -4   8  13        5.99        4.11      1.16 o 
  -3   8  13       22.36       23.81      1.80 o 
  -2   8  13       79.70       78.32      2.74 o 
  -1   8  13       29.12       27.38      1.28 o 
   0   8  13        7.37        7.24      0.84 o 
   1   8  13       29.15       27.32      1.25 o 
   2   8  13       79.61       80.76      2.36 o 
   3   8  13       22.35       19.45      1.52 o 
   4   8  13        6.00        6.01      1.35 o 
   5   8  13        1.94        1.39      1.39 o 
  -4   9  13        3.63        3.65      1.32 o 
  -3   9  13       11.16       11.39      1.29 o 
  -2   9  13      133.49      142.91      2.78 o 
  -1   9  13       71.05       68.77      2.05 o 
   0   9  13        6.29        6.05      0.87 o 
   1   9  13       70.84       68.32      1.97 o 
   2   9  13      133.64      148.68      3.75 o 
   3   9  13       11.10       11.73      1.32 o 
   4   9  13        3.64        0.31      1.11 o 
  -4  10  13        4.35        4.76      1.50 o 
  -3  10  13       10.32       10.55      1.27 o 
  -2  10  13       18.91       14.46      1.25 o 
  -1  10  13       76.65       80.73      2.25 o 
   0  10  13        1.85        0.55      0.74 o 
   1  10  13       76.67       71.87      2.27 o 
   2  10  13       18.99       17.07      1.31 o 
   3  10  13       10.31        9.13      1.32 o 
   4  10  13        4.35        0.99      1.21 o 
  -4  11  13        8.64        6.20      1.67 o 
  -3  11  13        9.19       11.31      1.44 o 
  -2  11  13       18.63       17.32      1.51 o 
  -1  11  13        8.61        6.90      1.08 o 
   0  11  13       25.09       28.68      1.68 o 
   1  11  13        8.56        6.54      1.00 o 
   2  11  13       18.63       17.20      1.57 o 
   3  11  13        9.23        8.90      1.53 o 
   4  11  13        8.63        8.01      1.61 o 
  -3  12  13        2.80        2.93      1.39 o 
  -2  12  13        4.82        5.91      1.16 o 
  -1  12  13       14.80       12.33      1.40 o 
   0  12  13      100.37       99.79      2.91 o 
   1  12  13       14.82       17.47      1.45 o 
   2  12  13        4.86        3.62      1.16 o 
   3  12  13        2.81        1.96      1.19 o 
  -3  13  13       16.71       16.64      2.33 o 
  -2  13  13       38.65       40.54      2.42 o 
  -1  13  13       26.68       25.45      1.86 o 
   0  13  13       31.95       32.87      2.83 o 
   1  13  13       26.72       27.18      1.87 o 
   2  13  13       38.73       39.88      2.60 o 
   3  13  13       16.73       19.47      2.08 o 
  -2  14  13       32.97       48.38      4.20 o 
  -1  14  13       38.61       41.40      2.66 o 
   0  14  13        2.58        3.19      1.24 o 
   1  14  13       38.66       47.07      2.70 o 
   2  14  13       33.08       35.34      2.76 o 
  -2  15  13        7.95       11.64      2.58 o 
  -1  15  13        8.86        7.69      1.78 o 
   0  15  13        1.41        0.56      1.30 o 
   1  15  13        8.92        8.65      1.87 o 
   2  15  13        7.96       12.72      2.20 o 
   0  16  13        1.42        1.00      1.92 o 
   0   0  14        2.89        1.50      0.69 o 
   1   0  14       38.99       40.35      1.15 o 
   2   0  14        0.01       -0.23      0.46 o 
   3   0  14       56.12       60.43      2.28 o 
   4   0  14        0.03       -0.18      0.86 o 
   5   0  14        0.69        1.73      1.17 o 
  -5   1  14        0.65       -0.19      1.09 o 
  -4   1  14       32.01       32.72      1.80 o 
  -3   1  14        7.16        5.22      0.86 o 
  -2   1  14       39.52       41.91      1.92 o 
  -1   1  14       67.75       71.77      2.28 o 
   0   1  14     1508.12     1636.47      9.44 o 
   1   1  14       67.70       69.49      1.47 o 
   2   1  14       39.56       41.55      1.62 o 
   3   1  14        7.12        6.02      0.91 o 
   4   1  14       32.06       36.56      2.09 o 
   5   1  14        0.65        0.67      1.13 o 
  -5   2  14        1.22        1.47      1.15 o 
  -4   2  14       21.81       20.85      1.81 o 
  -3   2  14       74.59       68.98      2.12 o 
  -2   2  14       73.07       67.21      1.77 o 
  -1   2  14       10.72        9.71      0.68 o 
   0   2  14       54.71       57.02      1.24 o 
   1   2  14       10.79       10.01      0.70 o 
   2   2  14       73.02       60.78      1.73 o 
   3   2  14       74.74       72.64      2.35 o 
   4   2  14       21.79       21.99      1.67 o 
   5   2  14        1.21        1.27      1.19 o 
  -5   3  14        2.08        1.01      1.14 o 
  -4   3  14        7.59        5.28      1.12 o 
  -3   3  14      217.08      214.38      4.59 o 
  -2   3  14      123.38      129.78      2.31 o 
  -1   3  14      489.10      475.10      4.19 o 
   0   3  14      102.88      101.96      1.51 o 
   1   3  14      488.98      480.22      4.20 o 
   2   3  14      123.35      124.31      2.15 o 
   3   3  14      216.84      214.07      3.60 o 
   4   3  14        7.57        6.34      1.26 o 
   5   3  14        2.10        1.73      1.25 o 
  -5   4  14        0.81        2.02      1.19 o 
  -4   4  14        9.79        7.17      1.15 o 
  -3   4  14       34.47       35.90      1.77 o 
  -2   4  14       19.08       15.02      1.00 o 
  -1   4  14        4.09        3.20      0.70 o 
   0   4  14       81.35       73.77      1.34 o 
   1   4  14        4.09        4.08      0.58 o 
   2   4  14       19.13       16.39      1.40 o 
   3   4  14       34.55       35.46      1.78 o 
   4   4  14        9.79        9.28      1.52 o 
   5   4  14        0.80        0.65      1.17 o 
  -5   5  14        2.70        2.05      1.29 o 
  -4   5  14       40.68       41.36      2.10 o 
  -3   5  14       12.20       10.98      1.15 o 
  -2   5  14       32.40       30.59      1.48 o 
  -1   5  14      205.84      209.65      2.77 o 
   0   5  14        0.06       -0.20      0.39 o 
   1   5  14      205.62      208.41      2.77 o 
   2   5  14       32.45       33.48      1.44 o 
   3   5  14       12.21       13.23      1.26 o 
   4   5  14       40.71       43.55      2.53 o 
   5   5  14        2.69        0.86      1.28 o 
  -5   6  14       17.24       16.19      1.92 o 
  -4   6  14       37.05       33.28      1.91 o 
  -3   6  14      118.72      121.14      3.01 o 
  -2   6  14       43.50       44.83      1.77 o 
  -1   6  14       37.32       39.67      1.50 o 
   0   6  14       40.20       39.96      1.34 o 
   1   6  14       37.50       38.34      1.43 o 
   2   6  14       43.61       44.80      1.62 o 
   3   6  14      118.57      110.89      2.81 o 
   4   6  14       36.99       31.56      1.95 o 
   5   6  14       17.18       15.61      1.95 o 
  -5   7  14       15.94       18.88      2.17 o 
  -4   7  14       68.13       72.94      2.89 o 
  -3   7  14       18.03       15.12      1.29 o 
  -2   7  14      118.79      118.76      2.68 o 
  -1   7  14      163.25      168.49      2.71 o 
   0   7  14      133.90      132.34      2.34 o 
   1   7  14      163.48      167.07      2.63 o 
   2   7  14      118.79      124.03      2.50 o 
   3   7  14       18.01       16.97      1.29 o 
   4   7  14       68.15       74.54      2.95 o 
   5   7  14       15.93       18.38      1.90 o 
  -5   8  14        1.26        2.24      1.74 o 
  -4   8  14       20.40       19.02      1.95 o 
  -3   8  14       15.38       13.35      1.29 o 
  -2   8  14       11.36       10.58      1.07 o 
  -1   8  14        1.40        1.37      0.64 o 
   0   8  14      259.39      266.61      3.92 o 
   1   8  14        1.39        0.79      0.72 o 
   2   8  14       11.36       10.84      1.06 o 
   3   8  14       15.33       13.11      1.67 o 
   4   8  14       20.33       19.73      1.85 o 
   5   8  14        1.25       -0.57      1.47 o 
  -4   9  14        8.94        7.81      1.61 o 
  -3   9  14       14.50       16.11      1.81 o 
  -2   9  14       51.05       47.23      1.92 o 
  -1   9  14        0.53        0.05      0.66 o 
   0   9  14       69.04       71.36      2.28 o 
   1   9  14        0.54        0.23      0.73 o 
   2   9  14       51.26       48.98      1.98 o 
   3   9  14       14.45       16.04      1.45 o 
   4   9  14        8.95        8.69      1.65 o 
  -4  10  14        3.93        5.90      1.60 o 
  -3  10  14        1.82        1.61      1.03 o 
  -2  10  14        4.41        2.19      1.07 o 
  -1  10  14       56.05       50.21      2.00 o 
   0  10  14       37.08       36.34      1.81 o 
   1  10  14       56.20       52.59      2.37 o 
   2  10  14        4.43        3.55      0.96 o 
   3  10  14        1.82        1.74      1.02 o 
   4  10  14        3.90        4.93      1.46 o 
  -4  11  14        2.11        1.07      1.59 o 
  -3  11  14        3.24        2.83      1.17 o 
  -2  11  14       11.83        9.50      1.77 o 
  -1  11  14       31.77       32.15      1.77 o 
   0  11  14        0.70        0.15      0.80 o 
   1  11  14       31.74       27.47      2.08 o 
   2  11  14       11.84       10.82      1.37 o 
   3  11  14        3.26        1.43      1.07 o 
   4  11  14        2.11        1.64      1.32 o 
  -3  12  14       12.75       16.04      2.52 o 
  -2  12  14        3.14        2.92      1.11 o 
  -1  12  14        5.22        2.98      1.09 o 
   0  12  14       19.83       22.52      1.62 o 
   1  12  14        5.23        2.24      1.13 o 
   2  12  14        3.15        2.18      1.11 o 
   3  12  14       12.72       10.21      1.60 o 
  -3  13  14       11.24        9.54      1.97 o 
  -2  13  14       21.12       24.34      2.13 o 
  -1  13  14        4.63        5.88      1.61 o 
   0  13  14        8.03        6.07      1.28 o 
   1  13  14        4.59        3.29      1.27 o 
   2  13  14       21.19       19.88      2.07 o 
   3  13  14       11.24       11.82      1.89 o 
  -2  14  14        6.21        6.27      1.71 o 
  -1  14  14        1.83        2.36      1.34 o 
   0  14  14        5.47        2.75      1.33 o 
   1  14  14        1.82        1.93      1.37 o 
   2  14  14        6.20        8.16      1.77 o 
  -1  15  14        7.82       14.79      2.13 o 
   0  15  14        8.95       11.15      1.91 o 
   1  15  14        7.83        8.61      2.15 o 
   1   0  15      360.07      411.03      3.94 o 
   2   0  15       17.49       23.62      1.23 o 
   3   0  15       33.93       34.41      2.09 o 
   4   0  15       12.96       15.17      1.59 o 
   5   0  15        3.93        3.20      1.36 o 
  -5   1  15        4.01        4.91      1.40 o 
  -4   1  15        2.92        1.05      1.00 o 
  -3   1  15       29.22       31.15      1.65 o 
  -2   1  15      140.04      140.90      2.45 o 
  -1   1  15       16.28       15.38      0.88 o 
   0   1  15       71.57       83.58      1.42 o 
   1   1  15       16.21       16.84      0.84 o 
   2   1  15      139.90      144.83      2.46 o 
   3   1  15       29.12       30.82      1.70 o 
   4   1  15        2.94        3.49      1.11 o 
   5   1  15        4.02        4.85      1.34 o 
  -5   2  15       14.32       16.66      1.71 o 
  -4   2  15       17.08       16.61      1.45 o 
  -3   2  15        9.87        5.87      0.90 o 
  -2   2  15       16.29       16.96      1.15 o 
  -1   2  15       35.90       33.64      1.36 o 
   0   2  15      167.80      169.62      2.00 o 
   1   2  15       35.91       36.17      1.26 o 
   2   2  15       16.32       16.20      1.09 o 
   3   2  15        9.82        8.58      1.00 o 
   4   2  15       17.05       16.43      1.52 o 
   5   2  15       14.31       15.07      1.84 o 
  -5   3  15        1.42        1.17      1.16 o 
  -4   3  15       51.36       50.49      2.32 o 
  -3   3  15       68.31       74.22      2.50 o 
  -2   3  15      118.62      118.76      2.36 o 
  -1   3  15      161.92      166.14      2.40 o 
   0   3  15       10.85       12.70      0.73 o 
   1   3  15      162.22      161.53      2.34 o 
   2   3  15      118.72      113.71      2.27 o 
   3   3  15       68.24       76.45      2.55 o 
   4   3  15       51.44       46.50      2.45 o 
   5   3  15        1.42       -0.49      1.22 o 
  -5   4  15        0.99        1.02      1.21 o 
  -4   4  15       19.55       18.42      1.58 o 
  -3   4  15       79.95       76.79      2.55 o 
  -2   4  15      260.54      268.99      3.57 o 
  -1   4  15       93.85      101.01      2.08 o 
   0   4  15        0.65        0.20      0.40 o 
   1   4  15       93.68      100.03      1.80 o 
   2   4  15      260.28      266.85      3.82 o 
   3   4  15       80.09       77.77      2.60 o 
   4   4  15       19.54       13.33      1.55 o 
   5   4  15        0.99        2.12      1.24 o 
  -5   5  15        3.01        4.58      1.45 o 
  -4   5  15        8.79        7.56      1.44 o 
  -3   5  15       76.92       74.74      2.61 o 
  -2   5  15       63.87       60.78      2.07 o 
  -1   5  15      165.45      150.81      2.77 o 
   0   5  15        0.36       -0.13      0.46 o 
   1   5  15      165.10      148.23      2.36 o 
   2   5  15       63.86       60.90      1.91 o 
   3   5  15       76.89       77.09      2.62 o 
   4   5  15        8.75        6.06      1.20 o 
   5   5  15        3.02        2.36      1.37 o 
  -5   6  15        0.27       -0.59      1.28 o 
  -4   6  15       15.53       16.98      1.52 o 
  -3   6  15       26.88       31.54      1.71 o 
  -2   6  15      183.62      177.48      3.06 o 
  -1   6  15        3.57        2.24      0.65 o 
   0   6  15      382.92      413.64      4.48 o 
   1   6  15        3.61        2.51      0.65 o 
   2   6  15      183.45      176.20      2.88 o 
   3   6  15       26.91       31.54      2.19 o 
   4   6  15       15.55       16.51      1.60 o 
   5   6  15        0.28       -0.29      1.28 o 
  -5   7  15        8.41        8.43      1.92 o 
  -4   7  15       40.94       41.23      2.85 o 
  -3   7  15        4.74        3.58      0.93 o 
  -2   7  15      103.35      111.18      3.24 o 
  -1   7  15      426.67      448.48      4.83 o 
   0   7  15       24.52       20.65      1.23 o 
   1   7  15      426.91      443.30      4.66 o 
   2   7  15      103.31      104.68      2.60 o 
   3   7  15        4.76        4.01      0.97 o 
   4   7  15       40.85       43.17      2.67 o 
   5   7  15        8.39       10.15      1.81 o 
  -4   8  15       11.49       12.40      1.53 o 
  -3   8  15        2.55        3.35      0.99 o 
  -2   8  15        0.28        0.72      0.74 o 
  -1   8  15        3.50        1.92      0.79 o 
   0   8  15       22.13       22.05      1.39 o 
   1   8  15        3.48        2.06      0.79 o 
   2   8  15        0.28       -0.62      0.74 o 
   3   8  15        2.57        2.45      1.02 o 
   4   8  15       11.47       10.06      1.56 o 
  -4   9  15       11.81       16.83      1.80 o 
  -3   9  15        3.46        2.95      1.03 o 
  -2   9  15        0.09       -0.71      0.71 o 
  -1   9  15       20.14       20.08      1.31 o 
   0   9  15       26.90       23.19      1.50 o 
   1   9  15       20.15       20.91      1.41 o 
   2   9  15        0.09       -0.51      0.76 o 
   3   9  15        3.45        3.01      1.03 o 
   4   9  15       11.81       13.33      2.34 o 
  -4  10  15       12.21       11.06      1.87 o 
  -3  10  15        1.66        2.18      1.06 o 
  -2  10  15        7.80        6.57      1.37 o 
  -1  10  15      116.85      119.44      2.87 o 
   0  10  15        1.63        0.74      0.81 o 
   1  10  15      116.85      115.72      3.55 o 
   2  10  15        7.82        7.58      1.18 o 
   3  10  15        1.67        1.44      1.00 o 
   4  10  15       12.21       12.09      1.75 o 
  -3  11  15        7.17        7.85      1.36 o 
  -2  11  15       12.74        8.14      1.29 o 
  -1  11  15        9.94       10.52      1.25 o 
   0  11  15        0.53        1.76      0.91 o 
   1  11  15        9.87       10.90      1.52 o 
   2  11  15       12.71       10.17      1.35 o 
   3  11  15        7.19        7.42      1.33 o 
  -3  12  15        8.82        8.95      1.85 o 
  -2  12  15        0.62        0.31      1.08 o 
  -1  12  15       25.59       24.41      1.91 o 
   0  12  15        3.78        4.65      1.10 o 
   1  12  15       25.62       26.33      2.06 o 
   2  12  15        0.63       -0.68      1.10 o 
   3  12  15        8.80       10.30      1.69 o 
  -3  13  15       11.17       12.28      2.28 o 
  -2  13  15       19.60       26.54      2.31 o 
  -1  13  15       38.83       34.52      2.29 o 
   0  13  15        0.11       -0.85      1.09 o 
   1  13  15       38.87       38.06      2.73 o 
   2  13  15       19.56       23.05      2.23 o 
   3  13  15       11.20       16.31      2.12 o 
  -2  14  15        0.98       -0.17      1.47 o 
  -1  14  15       18.84       25.34      2.96 o 
   0  14  15        6.72        7.65      1.56 o 
   1  14  15       18.86       19.51      2.21 o 
   2  14  15        0.99       -0.02      1.41 o 
  -1  15  15       19.39       18.55      2.53 o 
   0  15  15        9.78        9.26      1.92 o 
   1  15  15       19.39       23.73      6.00 o 
   0   0  16        6.82        6.39      0.94 o 
   1   0  16       12.66        8.36      0.81 o 
   2   0  16        0.66        0.79      0.63 o 
   3   0  16        4.36        6.04      1.05 o 
   4   0  16        4.36        4.19      1.06 o 
   5   0  16        0.23        0.22      1.30 o 
  -5   1  16        1.88        1.69      1.32 o 
  -4   1  16       13.17       12.55      1.51 o 
  -3   1  16       32.08       33.37      1.74 o 
  -2   1  16       69.79       69.84      2.06 o 
  -1   1  16       62.57       71.03      1.73 o 
   0   1  16       51.40       49.72      1.51 o 
   1   1  16       62.54       70.39      2.06 o 
   2   1  16       69.73       69.70      1.94 o 
   3   1  16       32.12       30.88      2.36 o 
   4   1  16       13.20       11.36      1.50 o 
   5   1  16        1.88        1.32      1.38 o 
  -5   2  16        4.87        5.63      1.37 o 
  -4   2  16        3.57        0.99      1.01 o 
  -3   2  16        6.53        5.20      0.94 o 
  -2   2  16       31.95       34.28      1.59 o 
  -1   2  16       44.35       48.92      1.48 o 
   0   2  16        0.59        1.06      0.47 o 
   1   2  16       44.32       46.52      1.45 o 
   2   2  16       31.94       32.84      1.52 o 
   3   2  16        6.58        5.32      1.00 o 
   4   2  16        3.59        1.23      1.01 o 
   5   2  16        4.87        5.74      1.52 o 
  -5   3  16        0.78        1.31      1.26 o 
  -4   3  16       18.72       22.35      1.70 o 
  -3   3  16       35.09       36.75      1.87 o 
  -2   3  16       39.68       41.91      1.69 o 
  -1   3  16      233.05      234.01      3.12 o 
   0   3  16       14.23       12.85      0.82 o 
   1   3  16      232.88      229.29      2.90 o 
   2   3  16       39.81       42.35      1.75 o 
   3   3  16       35.17       34.97      1.78 o 
   4   3  16       18.73       20.93      1.79 o 
   5   3  16        0.78        0.97      1.35 o 
  -5   4  16        0.65       -0.08      1.18 o 
  -4   4  16        3.46        1.81      1.00 o 
  -3   4  16       69.78       65.17      2.40 o 
  -2   4  16      241.46      247.60      3.65 o 
  -1   4  16       62.28       62.22      2.13 o 
   0   4  16       17.88       17.08      1.01 o 
   1   4  16       62.20       64.60      1.80 o 
   2   4  16      241.49      238.80      3.45 o 
   3   4  16       69.93       68.04      2.50 o 
   4   4  16        3.44        2.44      1.13 o 
   5   4  16        0.65        0.78      1.21 o 
  -5   5  16        9.21       10.16      1.65 o 
  -4   5  16        5.26        4.57      1.14 o 
  -3   5  16       40.48       36.09      1.85 o 
  -2   5  16       21.03       20.49      1.35 o 
  -1   5  16       39.05       40.38      1.56 o 
   0   5  16        1.62        1.33      0.68 o 
   1   5  16       39.11       40.41      1.50 o 
   2   5  16       21.08       21.61      1.31 o 
   3   5  16       40.55       35.56      1.88 o 
   4   5  16        5.30        5.70      1.20 o 
   5   5  16        9.21        9.15      1.65 o 
  -5   6  16        1.49        2.51      1.45 o 
  -4   6  16        7.88        6.71      1.27 o 
  -3   6  16        8.18        7.96      1.10 o 
  -2   6  16       25.89       24.44      1.43 o 
  -1   6  16      102.58      113.31      2.65 o 
   0   6  16      100.39       90.59      3.67 o 
   1   6  16      102.80      112.21      2.39 o 
   2   6  16       25.92       24.27      1.35 o 
   3   6  16        8.23        8.19      1.42 o 
   4   6  16        7.91        7.14      1.29 o 
   5   6  16        1.49        0.55      1.35 o 
  -4   7  16       13.16        8.98      1.44 o 
  -3   7  16       28.46       29.87      1.95 o 
  -2   7  16       15.86       14.10      1.38 o 
  -1   7  16      542.96      567.80      5.71 o 
   0   7  16        1.75        0.79      0.70 o 
   1   7  16      543.01      566.61      5.97 o 
   2   7  16       15.83       13.43      1.18 o 
   3   7  16       28.47       29.12      1.84 o 
   4   7  16       13.20        7.47      1.36 o 
  -4   8  16        9.30        9.54      1.49 o 
  -3   8  16        3.65        3.37      1.00 o 
  -2   8  16       13.04       14.21      1.20 o 
  -1   8  16       47.15       47.93      2.06 o 
   0   8  16        0.11        1.36      0.76 o 
   1   8  16       47.17       44.99      2.31 o 
   2   8  16       13.10       13.38      1.25 o 
   3   8  16        3.62        4.17      1.09 o 
   4   8  16        9.30        8.43      1.54 o 
  -4   9  16        0.48        0.79      1.27 o 
  -3   9  16        0.07       -0.40      0.94 o 
  -2   9  16       34.25       29.88      1.93 o 
  -1   9  16        7.62        5.97      1.06 o 
   0   9  16      166.05      173.08      3.35 o 
   1   9  16        7.61        6.58      1.19 o 
   2   9  16       34.15       35.65      1.93 o 
   3   9  16        0.07        0.24      0.96 o 
   4   9  16        0.48        1.75      1.32 o 
  -4  10  16        2.33        0.58      1.52 o 
  -3  10  16        1.36        0.91      1.09 o 
  -2  10  16       14.73       14.32      1.47 o 
  -1  10  16       20.63       18.29      1.52 o 
   0  10  16        1.07        2.43      0.89 o 
   1  10  16       20.65       17.66      1.68 o 
   2  10  16       14.68       16.13      1.57 o 
   3  10  16        1.37        2.66      1.07 o 
   4  10  16        2.34        2.49      1.40 o 
  -3  11  16        3.43        2.74      1.32 o 
  -2  11  16        2.98        3.71      1.16 o 
  -1  11  16       21.16       16.22      1.53 o 
   0  11  16        1.37        1.16      0.88 o 
   1  11  16       21.20       20.83      1.86 o 
   2  11  16        2.97        0.45      1.06 o 
   3  11  16        3.43        4.75      1.38 o 
  -3  12  16        6.54        6.77      1.64 o 
  -2  12  16        5.25        5.18      1.38 o 
  -1  12  16       12.20       17.83      1.76 o 
   0  12  16       33.53       37.76      2.81 o 
   1  12  16       12.17       10.39      1.58 o 
   2  12  16        5.27        5.38      1.36 o 
   3  12  16        6.56        7.41      1.58 o 
  -2  13  16        7.19        7.87      1.61 o 
  -1  13  16       24.77       24.24      2.14 o 
   0  13  16        5.20        4.84      1.34 o 
   1  13  16       24.79       22.28      2.79 o 
   2  13  16        7.19        8.71      1.70 o 
  -1  14  16        0.70        1.19      1.38 o 
   0  14  16        0.66        0.51      1.38 o 
   1  14  16        0.70       -1.03      1.41 o 
   1   0  17      100.23      101.71      2.52 o 
   2   0  17       11.01       11.62      1.03 o 
   3   0  17       11.51       12.41      1.38 o 
   4   0  17        0.44       -0.95      0.95 o 
   5   0  17        1.21       -0.33      1.34 o 
  -5   1  17        2.17        2.68      1.39 o 
  -4   1  17        7.41        6.22      1.28 o 
  -3   1  17       20.74       15.96      1.51 o 
  -2   1  17       25.44       25.40      1.69 o 
  -1   1  17       27.28       29.11      1.28 o 
   0   1  17      114.03      129.91      2.16 o 
   1   1  17       27.27       31.21      1.26 o 
   2   1  17       25.34       23.41      1.58 o 
   3   1  17       20.71       17.55      1.43 o 
   4   1  17        7.40        5.58      1.29 o 
   5   1  17        2.16        1.52      1.54 o 
  -5   2  17        6.38        8.79      2.06 o 
  -4   2  17        1.33        0.53      1.07 o 
  -3   2  17      110.70      107.20      2.92 o 
  -2   2  17       20.75       15.48      1.24 o 
  -1   2  17       33.21       32.93      1.42 o 
   0   2  17        0.46        0.44      0.52 o 
   1   2  17       33.07       33.57      1.62 o 
   2   2  17       20.80       18.00      1.21 o 
   3   2  17      110.69      107.06      3.46 o 
   4   2  17        1.33        0.44      1.09 o 
   5   2  17        6.39        7.89      1.91 o 
  -5   3  17       11.95       15.39      1.81 o 
  -4   3  17        6.67        5.56      1.20 o 
  -3   3  17       91.44       84.04      2.74 o 
  -2   3  17      124.97      121.26      2.56 o 
  -1   3  17       14.71       19.13      1.13 o 
   0   3  17        1.45        2.00      0.59 o 
   1   3  17       14.62       19.28      1.05 o 
   2   3  17      124.71      117.30      3.09 o 
   3   3  17       91.40       88.52      2.69 o 
   4   3  17        6.66        6.34      1.27 o 
   5   3  17       11.96       11.84      1.83 o 
  -5   4  17       11.27       10.64      1.63 o 
  -4   4  17        7.17        6.99      1.23 o 
  -3   4  17        0.71        0.13      0.83 o 
  -2   4  17      134.78      138.77      2.93 o 
  -1   4  17      103.23      110.19      2.33 o 
   0   4  17       15.68       14.65      1.13 o 
   1   4  17      103.27      108.88      2.06 o 
   2   4  17      134.64      137.27      3.72 o 
   3   4  17        0.72        0.80      0.83 o 
   4   4  17        7.19        5.78      1.29 o 
   5   4  17       11.29        8.21      1.66 o 
  -5   5  17       15.20       17.31      2.29 o 
  -4   5  17        3.18        2.18      1.11 o 
  -3   5  17       12.85       11.18      1.22 o 
  -2   5  17       15.87       13.77      1.18 o 
  -1   5  17      189.35      196.13      3.78 o 
   0   5  17      106.60      109.86      2.61 o 
   1   5  17      189.17      194.33      2.86 o 
   2   5  17       15.84       14.59      1.18 o 
   3   5  17       12.89       10.63      1.24 o 
   4   5  17        3.18        3.27      1.24 o 
   5   5  17       15.20       17.31      2.24 o 
  -4   6  17       17.25       15.77      1.59 o 
  -3   6  17       24.24       21.18      1.54 o 
  -2   6  17       10.15       10.60      1.11 o 
  -1   6  17       76.92       77.67      2.34 o 
   0   6  17      213.77      216.44      4.10 o 
   1   6  17       76.95       82.97      2.13 o 
   2   6  17       10.22        9.52      1.04 o 
   3   6  17       24.22       19.92      1.56 o 
   4   6  17       17.21       15.03      1.65 o 
  -4   7  17       11.87       16.02      2.01 o 
  -3   7  17       17.23       14.56      1.37 o 
  -2   7  17        2.22        2.07      0.85 o 
  -1   7  17      192.17      195.02      3.48 o 
   0   7  17        2.15        1.09      0.83 o 
   1   7  17      192.10      202.50      3.48 o 
   2   7  17        2.19        1.94      0.84 o 
   3   7  17       17.18       13.33      1.80 o 
   4   7  17       11.88       13.35      1.60 o 
  -4   8  17        3.23        2.65      1.31 o 
  -3   8  17       18.04       20.43      1.85 o 
  -2   8  17       25.58       24.64      1.53 o 
  -1   8  17       32.41       34.16      1.78 o 
   0   8  17       13.28        9.97      1.32 o 
   1   8  17       32.42       32.93      1.80 o 
   2   8  17       25.57       26.11      1.58 o 
   3   8  17       18.04       18.83      1.73 o 
   4   8  17        3.24        2.64      1.32 o 
  -4   9  17        2.52        1.62      1.29 o 
  -3   9  17       16.46       16.11      1.55 o 
  -2   9  17       25.10       27.36      2.00 o 
  -1   9  17       47.95       52.87      2.40 o 
   0   9  17       25.90       23.47      2.54 o 
   1   9  17       47.83       51.24      2.78 o 
   2   9  17       25.08       31.12      1.89 o 
   3   9  17       16.50       13.25      1.48 o 
   4   9  17        2.52        1.64      1.32 o 
  -3  10  17        3.79        2.06      1.15 o 
  -2  10  17       13.64       14.06      1.66 o 
  -1  10  17        3.96        2.98      1.07 o 
   0  10  17        0.35        0.96      1.00 o 
   1  10  17        3.94        1.38      1.10 o 
   2  10  17       13.58       11.34      1.37 o 
   3  10  17        3.80        4.06      1.20 o 
  -3  11  17        1.59       -1.23      1.23 o 
  -2  11  17        3.69        2.42      1.25 o 
  -1  11  17       13.46       12.89      1.41 o 
   0  11  17        4.30        2.69      1.15 o 
   1  11  17       13.49       12.40      1.65 o 
   2  11  17        3.70        2.68      1.27 o 
   3  11  17        1.58        1.90      1.27 o 
  -3  12  17       12.22        8.67      2.20 o 
  -2  12  17        6.39        6.79      1.50 o 
  -1  12  17        8.85       10.06      1.51 o 
   0  12  17       21.19       15.27      2.72 o 
   1  12  17        8.83        9.38      1.59 o 
   2  12  17        6.36        8.25      1.80 o 
   3  12  17       12.25       11.68      1.85 o 
  -2  13  17        3.82        4.29      1.58 o 
  -1  13  17       15.53       16.46      1.96 o 
   0  13  17       46.50       52.68      3.64 o 
   1  13  17       15.58       20.83      2.17 o 
   2  13  17        3.82        2.89      1.62 o 
  -1  14  17       28.95       30.06      2.50 o 
   0  14  17        2.29        3.70      1.86 o 
   1  14  17       28.95       31.50      2.72 o 
   0   0  18      190.95      215.83      4.13 o 
   1   0  18       81.10       88.94      2.05 o 
   2   0  18        0.19        0.01      0.71 o 
   3   0  18       24.33       19.12      1.61 o 
   4   0  18        0.16       -0.41      1.05 o 
   5   0  18        0.11       -0.34      1.50 o 
  -5   1  18        3.30        1.95      1.50 o 
  -4   1  18        1.04        1.55      1.09 o 
  -3   1  18        5.43        5.70      1.08 o 
  -2   1  18       15.43       16.08      1.35 o 
  -1   1  18       24.34       28.03      1.27 o 
   0   1  18       40.43       37.89      1.55 o 
   1   1  18       24.35       26.88      1.30 o 
   2   1  18       15.34       18.97      1.39 o 
   3   1  18        5.39        4.29      0.98 o 
   4   1  18        1.03       -0.71      1.03 o 
   5   1  18        3.28        3.84      1.78 o 
  -5   2  18        5.36        7.83      1.65 o 
  -4   2  18        8.87        5.02      1.24 o 
  -3   2  18       48.55       43.76      2.16 o 
  -2   2  18       15.88       13.99      1.21 o 
  -1   2  18      180.07      193.15      3.00 o 
   0   2  18       61.19       68.60      1.92 o 
   1   2  18      180.01      187.14      2.75 o 
   2   2  18       15.85       14.40      1.12 o 
   3   2  18       48.52       43.82      2.24 o 
   4   2  18        8.85        5.52      1.36 o 
   5   2  18        5.37        5.68      1.58 o 
  -5   3  18        1.27       -0.70      1.53 o 
  -4   3  18        1.13        1.45      1.09 o 
  -3   3  18       66.09       68.62      2.68 o 
  -2   3  18       64.78       59.85      2.09 o 
  -1   3  18      101.92      102.33      2.38 o 
   0   3  18        0.84        0.44      0.61 o 
   1   3  18      102.03      100.56      2.15 o 
   2   3  18       64.93       58.85      2.11 o 
   3   3  18       66.12       65.97      2.57 o 
   4   3  18        1.13        1.00      1.08 o 
   5   3  18        1.28        2.78      1.65 o 
  -5   4  18        3.73        5.23      2.60 o 
  -4   4  18       26.17       26.06      1.85 o 
  -3   4  18       14.59       13.33      1.32 o 
  -2   4  18        0.69        0.98      0.83 o 
  -1   4  18       78.04       77.25      2.26 o 
   0   4  18       99.61      101.59      2.42 o 
   1   4  18       77.94       80.65      2.03 o 
   2   4  18        0.69        1.51      0.80 o 
   3   4  18       14.59       15.76      1.40 o 
   4   4  18       26.18       26.57      2.07 o 
   5   4  18        3.73        3.44      2.13 o 
  -4   5  18       20.89       19.94      1.72 o 
  -3   5  18       30.63       32.20      2.00 o 
  -2   5  18        5.28        3.53      0.94 o 
  -1   5  18       44.85       43.40      1.79 o 
   0   5  18      140.64      154.48      3.47 o 
   1   5  18       44.89       46.09      2.24 o 
   2   5  18        5.28        5.04      1.09 o 
   3   5  18       30.69       30.54      2.06 o 
   4   5  18       20.86       16.79      2.00 o 
  -4   6  18       40.98       32.79      2.20 o 
  -3   6  18        5.34        2.81      1.02 o 
  -2   6  18       55.49       59.69      2.28 o 
  -1   6  18      199.08      205.96      3.76 o 
   0   6  18      345.24      362.78      5.64 o 
   1   6  18      199.15      212.52      4.49 o 
   2   6  18       55.37       63.69      2.25 o 
   3   6  18        5.34        4.40      1.07 o 
   4   6  18       40.99       43.90      2.39 o 
  -4   7  18        3.90        2.36      1.28 o 
  -3   7  18       11.64        7.89      1.21 o 
  -2   7  18       29.99       30.27      1.64 o 
  -1   7  18        0.61        2.30      0.88 o 
   0   7  18       16.00       20.31      1.73 o 
   1   7  18        0.62        1.22      0.86 o 
   2   7  18       30.14       33.03      2.25 o 
   3   7  18       11.66       11.94      1.38 o 
   4   7  18        3.88        3.38      1.24 o 
  -4   8  18        0.95       -0.39      1.20 o 
  -3   8  18       11.50        9.78      1.31 o 
  -2   8  18        0.57       -0.27      0.79 o 
  -1   8  18       98.22      104.88      3.50 o 
   0   8  18       26.36       31.32      2.07 o 
   1   8  18       98.43      104.31      3.15 o 
   2   8  18        0.56        0.02      0.86 o 
   3   8  18       11.51       11.59      1.50 o 
   4   8  18        0.96        1.86      1.36 o 
  -4   9  18        3.69        9.91      4.95 o 
  -3   9  18       16.49       17.80      1.61 o 
  -2   9  18        4.75        3.95      1.07 o 
  -1   9  18        6.67        3.01      1.06 o 
   0   9  18        5.92        4.86      1.44 o 
   1   9  18        6.66        4.38      1.15 o 
   2   9  18        4.75        4.79      1.19 o 
   3   9  18       16.52       17.75      2.14 o 
   4   9  18        3.68        1.62      2.94 o 
  -3  10  18        0.72       -0.44      1.16 o 
  -2  10  18        6.57        4.56      1.18 o 
  -1  10  18        9.02        8.06      1.30 o 
   0  10  18        4.93        4.98      1.24 o 
   1  10  18        9.06        8.60      1.40 o 
   2  10  18        6.58        6.90      1.25 o 
   3  10  18        0.73       -0.77      1.17 o 
  -3  11  18        3.61        4.13      1.49 o 
  -2  11  18        2.03        0.20      1.44 o 
  -1  11  18        0.55        1.76      1.11 o 
   0  11  18       75.00       80.41      3.45 o 
   1  11  18        0.55       -0.06      1.15 o 
   2  11  18        2.04        2.37      1.41 o 
   3  11  18        3.60        4.47      1.40 o 
  -2  12  18        5.97        4.51      1.50 o 
  -1  12  18        0.13        0.60      1.20 o 
   0  12  18        0.29        0.43      1.20 o 
   1  12  18        0.13       -0.25      1.16 o 
   2  12  18        5.97        6.08      1.73 o 
  -1  13  18       13.39       15.99      2.06 o 
   0  13  18       11.18       14.30      2.02 o 
   1  13  18       13.38       21.02      2.61 o 
   0  14  18        3.85        5.93      2.62 o 
   1   0  19       50.16       52.01      1.83 o 
   2   0  19        3.80        3.78      0.91 o 
   3   0  19        0.05       -0.13      0.90 o 
   4   0  19        0.01        1.54      1.15 o 
   5   0  19        0.01       -0.56      1.86 o 
  -5   1  19        4.78        6.10      2.21 o 
  -4   1  19       15.31       10.55      1.68 o 
  -3   1  19        3.40        3.45      1.04 o 
  -2   1  19       12.69       10.53      1.47 o 
  -1   1  19       72.09       74.16      2.20 o 
   0   1  19        0.67        1.15      0.63 o 
   1   1  19       72.03       76.22      2.08 o 
   2   1  19       12.73        8.86      1.12 o 
   3   1  19        3.40        1.45      1.03 o 
   4   1  19       15.32       11.25      1.62 o 
   5   1  19        4.79        6.45      2.22 o 
  -4   2  19        1.00        0.59      1.10 o 
  -3   2  19        5.19        6.85      1.22 o 
  -2   2  19       16.36       17.37      1.48 o 
  -1   2  19       36.04       40.62      1.88 o 
   0   2  19        3.26        3.21      0.74 o 
   1   2  19       36.12       35.02      1.66 o 
   2   2  19       16.40       14.45      1.14 o 
   3   2  19        5.19        7.38      1.18 o 
   4   2  19        1.00       -0.78      1.13 o 
  -4   3  19        6.32        7.44      1.38 o 
  -3   3  19       29.87       28.24      1.81 o 
  -2   3  19       16.81       16.45      1.30 o 
  -1   3  19       80.31       83.01      3.35 o 
   0   3  19       44.07       44.40      2.13 o 
   1   3  19       80.05       82.78      2.22 o 
   2   3  19       16.81       15.62      1.26 o 
   3   3  19       29.87       30.02      1.90 o 
   4   3  19        6.34        5.54      1.43 o 
  -4   4  19       27.99       32.11      2.18 o 
  -3   4  19       53.81       48.92      2.32 o 
  -2   4  19       40.76       43.93      2.02 o 
  -1   4  19       10.04        9.25      1.23 o 
   0   4  19      172.62      181.30      3.31 o 
   1   4  19       10.03       12.61      1.05 o 
   2   4  19       40.71       42.10      1.89 o 
   3   4  19       53.82       52.51      2.28 o 
   4   4  19       28.06       24.30      1.96 o 
  -4   5  19       11.09       12.51      1.61 o 
  -3   5  19        4.04        4.85      1.26 o 
  -2   5  19       17.60       16.22      1.37 o 
  -1   5  19      112.11      113.23      3.33 o 
   0   5  19       78.74       74.44      2.87 o 
   1   5  19      111.71      111.33      2.57 o 
   2   5  19       17.54       19.28      1.77 o 
   3   5  19        4.02        1.64      0.98 o 
   4   5  19       11.08       11.24      1.66 o 
  -4   6  19        2.12        2.23      1.20 o 
  -3   6  19        0.49       -0.48      0.89 o 
  -2   6  19        2.86        3.40      0.96 o 
  -1   6  19      122.55      144.85      3.35 o 
   0   6  19      220.18      232.80      4.49 o 
   1   6  19      122.43      146.42      3.18 o 
   2   6  19        2.83        1.97      0.93 o 
   3   6  19        0.49        0.29      0.94 o 
   4   6  19        2.13        2.71      1.30 o 
  -4   7  19        6.80        3.48      1.32 o 
  -3   7  19        6.32        4.73      1.08 o 
  -2   7  19        4.11        3.28      0.93 o 
  -1   7  19        8.26        6.26      1.23 o 
   0   7  19       88.04       91.02      3.44 o 
   1   7  19        8.28        8.37      1.24 o 
   2   7  19        4.10        3.21      0.99 o 
   3   7  19        6.29        6.25      1.24 o 
   4   7  19        6.81        5.10      1.39 o 
  -4   8  19        8.96        7.88      1.69 o 
  -3   8  19       13.71       14.27      1.48 o 
  -2   8  19       22.64       25.65      2.69 o 
  -1   8  19        0.59        1.75      1.03 o 
   0   8  19       44.20       44.82      2.62 o 
   1   8  19        0.59        0.82      1.06 o 
   2   8  19       22.69       22.78      1.91 o 
   3   8  19       13.75       10.78      1.58 o 
   4   8  19        8.95       11.30      1.75 o 
  -3   9  19        3.52        3.78      1.25 o 
  -2   9  19        9.54       11.07      1.40 o 
  -1   9  19        1.26        1.02      0.99 o 
   0   9  19        0.02       -0.94      0.94 o 
   1   9  19        1.26        0.17      1.12 o 
   2   9  19        9.54       11.01      1.54 o 
   3   9  19        3.52        2.95      1.35 o 
  -3  10  19        1.34        3.00      1.39 o 
  -2  10  19        3.09        3.18      1.28 o 
  -1  10  19        0.88        0.37      1.04 o 
   0  10  19        4.47        1.79      1.24 o 
   1  10  19        0.87       -0.19      1.08 o 
   2  10  19        3.10        3.89      1.57 o 
   3  10  19        1.34        0.40      1.38 o 
  -2  11  19        5.46        3.33      1.41 o 
  -1  11  19        3.12        2.41      1.20 o 
   0  11  19        6.64        6.60      1.47 o 
   1  11  19        3.14        2.34      1.26 o 
   2  11  19        5.46        5.98      1.70 o 
  -2  12  19        2.03        2.39      1.54 o 
  -1  12  19        9.59       10.65      2.08 o 
   0  12  19       32.34       39.47      2.70 o 
   1  12  19        9.64        6.10      1.57 o 
   2  12  19        2.04        2.53      1.55 o 
  -1  13  19        2.41        1.06      1.51 o 
   0  13  19       28.58       36.14      3.01 o 
   1  13  19        2.44        0.71      1.64 o 
   0   0  20      208.80      236.53      5.13 o 
   1   0  20       48.02       48.34      1.91 o 
   2   0  20        1.81       -0.17      0.78 o 
   3   0  20        7.28        4.90      1.18 o 
   4   0  20        4.25        4.89      1.58 o 
  -4   1  20        0.31       -0.95      1.28 o 
  -3   1  20        4.53        2.99      1.10 o 
  -2   1  20       44.09       47.27      2.23 o 
  -1   1  20        3.91        3.79      0.89 o 
   0   1  20        0.08        0.82      0.72 o 
   1   1  20        3.89        3.30      0.82 o 
   2   1  20       44.28       50.27      2.15 o 
   3   1  20        4.52        2.07      1.08 o 
   4   1  20        0.31       -0.41      1.08 o 
  -4   2  20       17.14       17.99      1.85 o 
  -3   2  20       43.03       43.43      2.51 o 
  -2   2  20       25.90       26.59      1.96 o 
  -1   2  20       22.75       22.65      1.83 o 
   0   2  20        6.88        5.89      0.86 o 
   1   2  20       22.76       19.79      1.63 o 
   2   2  20       25.91       25.17      1.52 o 
   3   2  20       43.04       40.86      2.41 o 
   4   2  20       17.15       14.80      1.83 o 
  -4   3  20        6.91        6.49      1.48 o 
  -3   3  20       11.79        7.98      1.27 o 
  -2   3  20       12.05        9.80      1.16 o 
  -1   3  20        3.01        3.38      1.02 o 
   0   3  20       11.64       14.40      1.24 o 
   1   3  20        3.02        2.56      0.85 o 
   2   3  20       12.14       11.29      1.18 o 
   3   3  20       11.78        9.38      1.38 o 
   4   3  20        6.89        5.87      1.45 o 
  -4   4  20        6.34        5.14      1.43 o 
  -3   4  20        5.51        4.17      1.12 o 
  -2   4  20       61.60       62.61      2.72 o 
  -1   4  20       19.92       21.16      1.72 o 
   0   4  20      218.05      236.45      4.15 o 
   1   4  20       19.90       22.93      1.64 o 
   2   4  20       61.57       64.59      2.37 o 
   3   4  20        5.55        1.87      1.03 o 
   4   4  20        6.36        8.45      1.49 o 
  -4   5  20        1.37        1.96      1.28 o 
  -3   5  20        0.84        0.04      1.01 o 
  -2   5  20       64.87       62.57      2.48 o 
  -1   5  20       40.66       42.37      2.76 o 
   0   5  20      185.55      199.92      4.18 o 
   1   5  20       40.69       43.40      2.49 o 
   2   5  20       64.94       64.09      2.40 o 
   3   5  20        0.83        0.42      0.96 o 
   4   5  20        1.36        0.40      1.26 o 
  -4   6  20        7.03        6.57      1.43 o 
  -3   6  20       12.01       12.07      1.40 o 
  -2   6  20        4.79        3.72      1.02 o 
  -1   6  20        3.17        3.34      1.22 o 
   0   6  20      148.42      159.74      4.46 o 
   1   6  20        3.20        2.98      1.00 o 
   2   6  20        4.81        3.28      1.05 o 
   3   6  20       12.04       13.21      1.50 o 
   4   6  20        7.04        6.08      1.53 o 
  -4   7  20        1.61        2.18      1.52 o 
  -3   7  20        0.22        0.56      1.01 o 
  -2   7  20        6.23        6.08      1.21 o 
  -1   7  20        3.14        2.54      1.24 o 
   0   7  20       21.82       19.07      1.86 o 
   1   7  20        3.13        1.92      1.08 o 
   2   7  20        6.23        4.00      1.18 o 
   3   7  20        0.22       -0.38      1.09 o 
   4   7  20        1.60        2.09      1.31 o 
  -3   8  20        4.27        3.09      1.16 o 
  -2   8  20       27.68       26.78      1.85 o 
  -1   8  20       11.48        9.28      1.58 o 
   0   8  20       36.21       44.17      2.69 o 
   1   8  20       11.49       12.97      2.25 o 
   2   8  20       27.68       30.28      2.23 o 
   3   8  20        4.27        1.26      1.24 o 
  -3   9  20        3.83        2.14      1.35 o 
  -2   9  20       14.56       14.49      1.64 o 
  -1   9  20        1.28        1.89      1.29 o 
   0   9  20        8.09        8.25      1.54 o 
   1   9  20        1.29        1.27      1.36 o 
   2   9  20       14.56       13.50      1.82 o 
   3   9  20        3.84        2.95      1.39 o 
  -3  10  20        0.12       -0.74      1.40 o 
  -2  10  20        2.63        2.17      1.24 o 
  -1  10  20        7.76        5.57      1.43 o 
   0  10  20        0.00        0.43      1.16 o 
   1  10  20        7.76        6.86      1.58 o 
   2  10  20        2.65        2.69      1.64 o 
   3  10  20        0.12        0.41      1.53 o 
  -2  11  20        0.95       -0.02      1.39 o 
  -1  11  20        4.50        1.85      1.44 o 
   0  11  20        0.03        1.05      1.27 o 
   1  11  20        4.48        1.84      1.41 o 
   2  11  20        0.94        2.67      1.52 o 
  -1  12  20       30.02       34.96      4.59 o 
   0  12  20        0.02       -0.63      1.32 o 
   1  12  20       30.01       36.82      2.85 o 
   1   0  21        6.10        4.52      0.94 o 
   2   0  21       11.27        9.86      1.53 o 
   3   0  21        0.09       -0.16      1.04 o 
   4   0  21        2.87        1.56      1.48 o 
  -4   1  21        0.83        0.34      1.38 o 
  -3   1  21        2.58        1.87      1.12 o 
  -2   1  21        9.43        6.93      1.19 o 
  -1   1  21       11.71        9.59      1.14 o 
   0   1  21        0.01       -0.13      0.74 o 
   1   1  21       11.73        7.00      0.99 o 
   2   1  21        9.41        7.50      1.14 o 
   3   1  21        2.55        1.27      1.03 o 
   4   1  21        0.83        0.62      1.22 o 
  -4   2  21        5.27        7.56      1.65 o 
  -3   2  21       16.36       12.30      2.29 o 
  -2   2  21       70.08       67.90      3.49 o 
  -1   2  21       10.04       11.12      1.40 o 
   0   2  21        0.79        1.07      0.87 o 
   1   2  21       10.03       12.12      1.24 o 
   2   2  21       70.09       72.61      2.49 o 
   3   2  21       16.39       14.22      1.48 o 
   4   2  21        5.28        4.29      1.44 o 
  -4   3  21        6.47        5.15      1.44 o 
  -3   3  21       20.11       19.87      2.23 o 
  -2   3  21       69.42       79.85      2.81 o 
  -1   3  21       15.93       13.18      1.49 o 
   0   3  21       76.00       75.63      2.57 o 
   1   3  21       15.88       18.83      1.46 o 
   2   3  21       69.41       72.58      2.42 o 
   3   3  21       20.11       21.50      1.74 o 
   4   3  21        6.46        5.26      2.08 o 
  -4   4  21       15.46       17.12      1.94 o 
  -3   4  21       21.40       26.20      1.83 o 
  -2   4  21       43.72       42.74      2.21 o 
  -1   4  21       60.41       55.47      2.67 o 
   0   4  21       45.04       39.81      3.35 o 
   1   4  21       60.50       57.75      2.53 o 
   2   4  21       43.61       44.21      2.03 o 
   3   4  21       21.39       20.27      1.72 o 
   4   4  21       15.50       12.07      1.80 o 
  -4   5  21        9.98       13.51      2.36 o 
  -3   5  21        1.18        1.67      1.10 o 
  -2   5  21       18.74       19.68      1.65 o 
  -1   5  21      143.58      159.40      4.31 o 
   0   5  21        3.56        4.18      1.16 o 
   1   5  21      143.24      163.61      3.89 o 
   2   5  21       18.80       17.80      1.42 o 
   3   5  21        1.18        0.91      1.05 o 
   4   5  21        9.98       13.57      1.75 o 
  -3   6  21        4.12        3.09      1.22 o 
  -2   6  21       53.98       63.33      2.53 o 
  -1   6  21       59.13       59.76      3.11 o 
   0   6  21        1.47        2.45      1.11 o 
   1   6  21       59.09       65.21      3.00 o 
   2   6  21       53.87       59.96      2.69 o 
   3   6  21        4.11        3.17      1.19 o 
  -3   7  21        9.86        8.91      1.40 o 
  -2   7  21        1.05        0.91      1.06 o 
  -1   7  21       20.56       15.03      2.03 o 
   0   7  21      105.07      120.71      3.89 o 
   1   7  21       20.53       20.59      1.85 o 
   2   7  21        1.03        0.35      1.12 o 
   3   7  21        9.84       11.96      1.59 o 
  -3   8  21        1.83        0.71      1.15 o 
  -2   8  21        5.54        5.37      1.36 o 
  -1   8  21       29.55       26.15      2.36 o 
   0   8  21        1.07        0.72      1.19 o 
   1   8  21       29.53       25.21      2.31 o 
   2   8  21        5.53        4.33      1.54 o 
   3   8  21        1.84        1.72      1.34 o 
  -3   9  21       15.65       15.50      1.99 o 
  -2   9  21       21.21       24.88      2.13 o 
  -1   9  21       11.46       11.32      1.75 o 
   0   9  21        0.09       -1.13      1.13 o 
   1   9  21       11.44        9.96      1.68 o 
   2   9  21       21.18       20.35      2.25 o 
   3   9  21       15.63       14.75      2.10 o 
  -2  10  21        6.97        4.99      1.44 o 
  -1  10  21        1.23        1.96      1.39 o 
   0  10  21        0.04       -0.18      1.25 o 
   1  10  21        1.24        2.70      1.39 o 
   2  10  21        6.96        8.57      2.02 o 
  -2  11  21        8.18        6.35      2.70 o 
  -1  11  21        1.77        0.82      1.44 o 
   0  11  21        9.54       14.54      2.03 o 
   1  11  21        1.77        1.11      1.44 o 
   2  11  21        8.15        8.85      2.28 o 
   0  12  21        9.32        7.08      1.94 o 
   0   0  22        0.03        1.94      1.21 o 
   1   0  22       12.72       12.29      1.27 o 
   2   0  22        0.62       -0.03      0.93 o 
   3   0  22        9.34        6.14      1.40 o 
   4   0  22        0.01       -0.64      1.38 o 
  -4   1  22        0.64       -1.26      1.36 o 
  -3   1  22        2.85        2.67      1.18 o 
  -2   1  22        9.10        9.24      1.32 o 
  -1   1  22        0.15       -0.20      0.85 o 
   0   1  22       13.79       13.46      1.25 o 
   1   1  22        0.15       -0.17      0.76 o 
   2   1  22        9.14        7.60      1.24 o 
   3   1  22        2.85        2.08      1.19 o 
   4   1  22        0.65        0.62      1.33 o 
  -4   2  22        0.90        0.25      1.43 o 
  -3   2  22        2.08       -0.04      1.16 o 
  -2   2  22       11.06        7.08      1.22 o 
  -1   2  22        2.70        2.67      1.07 o 
   0   2  22        1.83        0.31      0.87 o 
   1   2  22        2.71        2.38      0.96 o 
   2   2  22       11.06        9.62      1.32 o 
   3   2  22        2.07        2.05      1.18 o 
   4   2  22        0.89        0.04      1.36 o 
  -4   3  22        5.89        9.60      1.87 o 
  -3   3  22        6.51        4.23      1.30 o 
  -2   3  22        8.92        7.07      1.30 o 
  -1   3  22       17.61       17.32      1.70 o 
   0   3  22        0.14        0.18      0.90 o 
   1   3  22       17.65       14.92      1.46 o 
   2   3  22        8.93        9.40      1.26 o 
   3   3  22        6.51        6.16      1.29 o 
   4   3  22        5.90        6.45      1.74 o 
  -4   4  22        4.16        2.41      1.65 o 
  -3   4  22       17.76       18.97      1.91 o 
  -2   4  22        6.83        4.46      1.21 o 
  -1   4  22       17.23       19.99      1.80 o 
   0   4  22       28.75       24.44      1.88 o 
   1   4  22       17.24       14.67      1.77 o 
   2   4  22        6.83        3.73      1.03 o 
   3   4  22       17.78       20.01      2.24 o 
   4   4  22        4.16        3.84      1.57 o 
  -3   5  22        9.80        7.86      1.42 o 
  -2   5  22        1.44        1.89      1.17 o 
  -1   5  22       28.60       27.00      2.17 o 
   0   5  22      102.46      114.12      3.69 o 
   1   5  22       28.52       30.58      2.18 o 
   2   5  22        1.43        1.07      0.98 o 
   3   5  22        9.80        9.71      1.54 o 
  -3   6  22        1.39        0.14      1.17 o 
  -2   6  22        5.84        3.21      1.21 o 
  -1   6  22       92.84      103.05      4.58 o 
   0   6  22       42.54       46.55      2.60 o 
   1   6  22       92.80       95.03      4.55 o 
   2   6  22        5.86        3.09      1.24 o 
   3   6  22        1.40        2.29      1.17 o 
  -3   7  22       21.81       23.09      2.00 o 
  -2   7  22        7.40        8.58      1.75 o 
  -1   7  22       11.45       14.25      1.83 o 
   0   7  22       24.43       35.75      2.57 o 
   1   7  22       11.46       10.16      1.72 o 
   2   7  22        7.39        6.90      1.78 o 
   3   7  22       21.83       24.33      1.98 o 
  -3   8  22        0.53        2.77      1.51 o 
  -2   8  22        5.34        6.64      1.39 o 
  -1   8  22        2.93        1.65      1.34 o 
   0   8  22        0.00        0.82      1.24 o 
   1   8  22        2.94        4.43      2.05 o 
   2   8  22        5.37        3.91      1.53 o 
   3   8  22        0.53        0.82      1.40 o 
  -2   9  22        0.16        1.69      1.35 o 
  -1   9  22        2.69        3.45      1.47 o 
   0   9  22        0.25        1.89      1.37 o 
   1   9  22        2.68        3.28      1.47 o 
   2   9  22        0.16        1.30      1.52 o 
  -2  10  22        0.22        0.59      1.51 o 
  -1  10  22        0.98       -1.15      1.30 o 
   0  10  22        3.42        3.52      1.52 o 
   1  10  22        0.99        1.42      1.38 o 
   2  10  22        0.22       -1.19      1.67 o 
  -1  11  22        0.08        2.08      1.77 o 
   0  11  22        3.60        6.33      1.71 o 
   1  11  22        0.08        1.19      1.60 o 
   1   0  23        4.36        2.40      1.05 o 
   2   0  23        0.19       -0.07      1.10 o 
   3   0  23        0.77        1.52      1.17 o 
   4   0  23        0.06       -0.99      1.66 o 
  -4   1  23        4.85        5.92      2.16 o 
  -3   1  23        1.70        0.42      1.23 o 
  -2   1  23        1.93        0.93      1.10 o 
  -1   1  23       12.52       12.19      1.45 o 
   0   1  23        0.02        1.24      0.96 o 
   1   1  23       12.56       13.84      1.47 o 
   2   1  23        1.92        0.45      1.05 o 
   3   1  23        1.71        0.57      1.13 o 
   4   1  23        4.85        5.47      1.95 o 
  -3   2  23       19.69       22.13      2.81 o 
  -2   2  23        4.41        5.38      1.31 o 
  -1   2  23       57.37       61.50      2.93 o 
   0   2  23       26.76       30.28      2.03 o 
   1   2  23       57.39       61.87      3.82 o 
   2   2  23        4.38        1.19      1.12 o 
   3   2  23       19.70       22.51      1.99 o 
  -3   3  23        0.85       -0.88      1.24 o 
  -2   3  23       19.25       17.31      2.05 o 
  -1   3  23        4.21        2.68      1.15 o 
   0   3  23       23.85       24.04      2.16 o 
   1   3  23        4.23        3.50      1.21 o 
   2   3  23       19.24       24.42      1.83 o 
   3   3  23        0.85        0.35      1.14 o 
  -3   4  23        2.90        1.48      1.26 o 
  -2   4  23        8.63        9.74      1.80 o 
  -1   4  23       47.09       49.60      2.68 o 
   0   4  23        1.15        0.11      1.12 o 
   1   4  23       47.10       42.86      2.57 o 
   2   4  23        8.61        7.09      1.34 o 
   3   4  23        2.90        3.12      1.28 o 
  -3   5  23        3.95        2.36      1.34 o 
  -2   5  23        2.96        3.14      1.47 o 
  -1   5  23        9.75       11.45      2.19 o 
   0   5  23       15.56       14.45      2.05 o 
   1   5  23        9.73       12.36      1.67 o 
   2   5  23        2.98        1.10      1.17 o 
   3   5  23        3.97        4.46      1.40 o 
  -3   6  23        2.17       -0.96      1.30 o 
  -2   6  23        7.68        9.88      1.80 o 
  -1   6  23       11.49        9.49      1.70 o 
   0   6  23       68.34       72.69      3.48 o 
   1   6  23       11.50       15.77      2.08 o 
   2   6  23        7.69        7.83      1.66 o 
   3   6  23        2.16       -0.05      1.19 o 
  -3   7  23        6.62        9.30      1.82 o 
  -2   7  23        5.19        4.22      1.59 o 
  -1   7  23        1.51        1.30      1.32 o 
   0   7  23       30.27       35.15      2.60 o 
   1   7  23        1.52        1.80      1.43 o 
   2   7  23        5.18        5.77      1.62 o 
   3   7  23        6.63        8.95      1.81 o 
  -2   8  23        9.82       12.66      2.62 o 
  -1   8  23        5.58        4.24      1.50 o 
   0   8  23       27.66       32.44      2.80 o 
   1   8  23        5.57        6.98      2.38 o 
   2   8  23        9.82       10.89      2.49 o 
  -2   9  23        1.82        4.28      1.87 o 
  -1   9  23        0.51        0.78      1.42 o 
   0   9  23        4.63        5.56      1.63 o 
   1   9  23        0.51       -0.24      1.50 o 
   2   9  23        1.83        2.61      1.95 o 
  -1  10  23        0.17       -1.20      1.39 o 
   0  10  23        0.42        2.76      1.49 o 
   1  10  23        0.18        1.35      1.70 o 
   0   0  24        0.42       -0.98      1.23 o 
   1   0  24        0.30       -0.09      1.05 o 
   2   0  24        0.02        0.14      1.20 o 
   3   0  24        0.09        0.44      1.24 o 
  -3   1  24        0.21        0.46      1.35 o 
  -2   1  24        4.64        4.13      1.37 o 
  -1   1  24       11.14        6.27      1.48 o 
   0   1  24       22.91       26.56      2.01 o 
   1   1  24       11.16       11.12      1.50 o 
   2   1  24        4.64        0.15      1.24 o 
   3   1  24        0.21       -0.02      1.22 o 
  -3   2  24        2.79        2.36      1.39 o 
  -2   2  24        5.97        5.31      1.41 o 
  -1   2  24       19.46       15.76      2.15 o 
   0   2  24        1.32        1.36      1.07 o 
   1   2  24       19.52       17.16      1.72 o 
   2   2  24        6.00        4.22      1.37 o 
   3   2  24        2.80        2.17      1.31 o 
  -3   3  24        4.19        3.76      1.49 o 
  -2   3  24       19.76       21.49      2.27 o 
  -1   3  24       14.25       16.12      1.78 o 
   0   3  24        8.37        7.24      1.61 o 
   1   3  24       14.30       11.84      2.29 o 
   2   3  24       19.82       24.55      2.19 o 
   3   3  24        4.19        4.87      1.51 o 
  -3   4  24       10.81        9.91      1.78 o 
  -2   4  24       11.86       15.23      2.34 o 
  -1   4  24       49.12       50.79      2.80 o 
   0   4  24        9.50       13.15      1.83 o 
   1   4  24       49.14       49.17      2.74 o 
   2   4  24       11.86       13.98      1.67 o 
   3   4  24       10.81       11.14      1.92 o 
  -3   5  24        3.54        2.13      1.42 o 
  -2   5  24       15.76       13.04      2.00 o 
  -1   5  24       15.38       15.15      1.94 o 
   0   5  24       33.28       38.61      2.72 o 
   1   5  24       15.32       14.56      2.06 o 
   2   5  24       15.70       13.52      2.19 o 
   3   5  24        3.55        5.41      1.48 o 
  -2   6  24       15.65       15.79      2.35 o 
  -1   6  24       27.52       27.74      2.52 o 
   0   6  24        0.01        0.10      1.29 o 
   1   6  24       27.52       30.33      3.19 o 
   2   6  24       15.63       12.27      2.52 o 
  -2   7  24        0.55        1.20      1.46 o 
  -1   7  24       17.98       18.78      2.22 o 
   0   7  24       76.16       86.60      4.16 o 
   1   7  24       17.94       19.34      2.50 o 
   2   7  24        0.55        0.05      1.40 o 
  -2   8  24        6.94        5.48      2.82 o 
  -1   8  24        2.96        1.73      1.50 o 
   0   8  24        0.05        2.16      1.42 o 
   1   8  24        2.98        1.25      1.64 o 
   2   8  24        6.92        7.58      1.95 o 
  -1   9  24        1.21        1.21      1.40 o 
   0   9  24        2.11        0.83      1.46 o 
   1   9  24        1.21       -0.30      1.55 o 
   1   0  25        0.10       -0.88      1.17 o 
   2   0  25        3.48        0.06      1.23 o 
   3   0  25        0.54        0.92      1.32 o 
  -3   1  25        4.79        2.76      1.69 o 
  -2   1  25        1.76       -0.41      1.24 o 
  -1   1  25       23.99       23.95      2.26 o 
   0   1  25        1.21       -0.10      1.08 o 
   1   1  25       24.02       28.32      2.34 o 
   2   1  25        1.77        1.20      1.38 o 
   3   1  25        4.79        4.40      1.56 o 
  -3   2  25        4.11        6.18      1.94 o 
  -2   2  25       14.54       16.69      2.28 o 
  -1   2  25        2.87       -0.21      1.25 o 
   0   2  25        6.58        6.61      1.47 o 
   1   2  25        2.88        1.49      1.26 o 
   2   2  25       14.53       13.64      1.86 o 
   3   2  25        4.12        3.39      1.53 o 
  -3   3  25       15.26       17.16      2.51 o 
  -2   3  25        7.48        8.89      1.86 o 
  -1   3  25       13.54       13.87      1.90 o 
   0   3  25       12.34       10.93      1.93 o 
   1   3  25       13.52       12.38      1.71 o 
   2   3  25        7.45        8.30      1.62 o 
   3   3  25       15.26       16.09      1.98 o 
  -2   4  25        5.61        4.47      1.61 o 
  -1   4  25       20.91       21.65      2.63 o 
   0   4  25        0.02        0.28      1.67 o 
   1   4  25       20.88       22.60      2.88 o 
   2   4  25        5.57        4.64      1.61 o 
  -2   5  25       16.60       14.45      2.13 o 
  -1   5  25       19.40       21.43      2.24 o 
   0   5  25        7.65       11.07      1.83 o 
   1   5  25       19.34       20.75      2.46 o 
   2   5  25       16.56       18.09      2.19 o 
  -2   6  25        0.46        0.27      1.44 o 
  -1   6  25       13.59        9.32      2.61 o 
   0   6  25       29.51       29.80      3.82 o 
   1   6  25       13.56       16.25      2.38 o 
   2   6  25        0.45        0.59      1.53 o 
  -2   7  25        2.33        1.23      2.26 o 
  -1   7  25       13.47       10.31      1.97 o 
   0   7  25       13.45       15.94      2.72 o 
   1   7  25       13.44       13.54      2.43 o 
   2   7  25        2.33        1.59      1.76 o 
  -1   8  25       11.43        9.88      1.97 o 
   0   8  25        0.01        1.27      1.59 o 
   1   8  25       11.42       14.34      2.55 o 
   0   0  26       34.53       40.73      7.55 o 
   1   0  26        4.88        2.90      1.59 o 
   2   0  26       19.81       18.59      3.09 o 
  -2   1  26       20.00       19.93      2.17 o 
  -1   1  26        0.79        0.15      1.38 o 
   0   1  26        0.81       -0.39      1.18 o 
   1   1  26        0.80        0.75      1.31 o 
   2   1  26       20.03       15.63      2.42 o 
  -2   2  26        7.05        4.47      1.78 o 
  -1   2  26        2.22        1.00      1.38 o 
   0   2  26        5.36        3.63      1.60 o 
   1   2  26        2.22        1.33      1.41 o 
   2   2  26        7.07        5.22      1.73 o 
  -2   3  26        9.54        6.94      1.78 o 
  -1   3  26        0.12       -0.38      1.32 o 
   0   3  26        7.72        7.52      1.76 o 
   1   3  26        0.12       -0.81      1.25 o 
   2   3  26        9.55        9.55      2.09 o 
  -2   4  26        0.18        0.41      1.45 o 
  -1   4  26        6.66        4.98      1.87 o 
   0   4  26        1.01        0.19      1.50 o 
   1   4  26        6.65        4.69      1.74 o 
   2   4  26        0.18       -0.50      1.62 o 
  -2   5  26        4.41        4.49      1.81 o 
  -1   5  26        1.44       -0.14      1.54 o 
   0   5  26       52.34       67.85      4.02 o 
   1   5  26        1.44        0.56      1.56 o 
   2   5  26        4.41        3.47      1.83 o 
  -1   6  26        3.37        1.98      1.50 o 
   0   6  26        3.34        4.29      1.87 o 
   1   6  26        3.37        2.55      1.74 o 
  -1   7  26        0.99        1.04      1.56 o 
   0   7  26        8.80        7.78      2.08 o 
   1   7  26        0.99        2.55      1.91 o 
   1   0  27        0.31        1.13      1.50 o 
   2   0  27        0.04       -0.34      1.49 o 
  -2   1  27        3.35        2.87      1.68 o 
  -1   1  27        8.91        8.36      1.89 o 
   0   1  27        2.97        3.47      1.67 o 
   1   1  27        8.91        3.37      1.75 o 
   2   1  27        3.34        2.35      1.63 o 
  -2   2  27        1.44       -1.26      1.56 o 
  -1   2  27        3.02        2.21      1.56 o 
   0   2  27        1.00        2.84      1.59 o 
   1   2  27        3.03        2.56      1.72 o 
   2   2  27        1.43        1.65      1.66 o 
  -2   3  27       12.79       12.28      2.20 o 
  -1   3  27        6.34        6.68      1.76 o 
   0   3  27        1.23        0.49      1.55 o 
   1   3  27        6.35        1.90      1.74 o 
   2   3  27       12.76       12.36      2.33 o 
  -1   4  27        2.80        1.20      1.86 o 
   0   4  27       14.32       14.97      2.35 o 
   1   4  27        2.78        1.48      1.75 o 
  -1   5  27        4.53        5.58      2.01 o 
   0   5  27        1.37        0.79      1.80 o 
   1   5  27        4.54        2.31      1.78 o 
   0   6  27        0.38       -1.08      1.69 o 
   0   0  28       14.28       19.70      3.23 o 
   1   0  28        7.06        6.38      2.17 o 
  -1   1  28        0.15        1.80      1.65 o 
   0   1  28        2.75        1.95      1.96 o 
   1   1  28        0.15        1.71      2.10 o 
  -1   2  28        5.06        4.08      1.92 o 
   0   2  28        0.99       -1.50      1.63 o 
   1   2  28        5.05        4.44      1.97 o 
  -1   3  28        0.52        0.86      1.89 o 
   0   3  28        1.66        2.75      1.77 o 
   1   3  28        0.53        0.19      1.83 o 
   0   4  28        2.76        2.56      1.82 o 
                                                 
